# Supplementary material for: Systems level profiling of chemotherapy-induced stress resolution in cancer cells reveals druggable trade-offs
Source: Proc Natl Acad Sci U S A. 2021 Apr 21;118(17):e2018229118. doi: 10.1073/pnas.2018229118 (PMC8092411; doi:10.1073/pnas.2018229118)
Supplement: Supplementary File [file pnas.2018229118.st01.xlsx]

## Sheet: Biomath clusters
Table 1. Transcript cluster obtained by Markov Stability on the gene-to-gene similarity network.
Cluster1	Cluster2	Cluster3	Cluster4	Cluster5	Cluster6
ABCF1	AAGAB	ABCF3	ABCA2	ABHD14B	AARS
ABHD5	AAMP	ABHD16A	ABCG2	ACAD10	ABCA1
AC116366.7	AARSD1	ACAT2	ABTB1	ADAM28	ABCA5
ACER3	ABCB6	ACLY	AC004381.6	ADGRE5	ABCG1
ACOX1	ABCB8	ACOT7	ACBD4	ADGRG1	ACAD11
ACTR10	ABCD3	ADAM23	ACP5	ADPRHL1	ACSM3
ADD3	ABCF2	ADCY5	ACPP	ADRBK1	ADAM8
ALS2	ABHD4	AFAP1L2	ACSF2	AGO4	ADAMTS13
ALYREF	AC009133.22	AHSA1	ACSS1	AGRN	ADGRG2
ANKEF1	ACD	AIF1L	ACSS2	AKAP2	ADM2
AP5Z1	ACOT13	AK4	ACVR2B	AKNA	ADNP2
APC2	ACSL5	ALS2CL	ACY1	ALCAM	AEN
API5	ACTB	AMPD3	ADA	ALDH6A1	ALDH1L2
APOOL	ACTL8	ANLN	ADARB1	ALOX5	ALDH3B1
ARHGAP21	ADRM1	ANP32E	ADGRB1	ANKMY1	ALOX5AP
ARHGAP31	AIFM2	ANXA13	ADGRG5	ANKRD11	ANKRA2
ARHGDIA	AK2	APLN	AGK	ANKRD36B	ANKRD24
ARIH1	ALAS1	ARF3	AKR7A2	ANKRD36C	ANKRD36
ARL10	ALDH3A2	ARHGAP11A	ANGPTL4	ANKRD37	ANXA1
ASAH2B	ALKBH6	ARHGEF3	ANKRD29	ANO9	APOL6
ASAP1	AMD1	ASB2	ANKRD44	ANTXR2	ARGLU1
ASCC3	ANAPC7	ASF1A	APBB2	AP1S2	ARMC2
ATAD3B	ANKRD23	ASF1B	APOBEC3B	APOL3	ASNS
ATG14	ANKRD39	ASXL3	APOL1	ARHGAP4	ASS1
ATG4A	ANXA2	ATAD2	APOL2	ARHGEF10L	ATF3
ATG9B	ANXA7	ATP5G1	ARHGAP17	ARHGEF9	ATF4
ATP5F1	AP2B1	AUP1	ARHGAP24	ATP2A1	ATF5
ATP6V0A1	AP3S2	AURKA	ARHGAP8	ATP2A3	ATHL1
ATP6V0E1	AP4B1	AURKB	ASPM	ATRAID	ATP5S
ATRIP	AQP3	BIRC5	ATP10A	ATXN7	ATXN2L
BCL2L1	ARHGAP39	BLM	ATP6V1C2	BACH2	AZGP1
BCLAF1	ARMC6	BLVRA	BAZ2B	BBS2	BAIAP3
BICD1	ASNA1	BNIP3	BCL11A	BIN2	BBC3
BIRC6	ATP6V0D1	BOLA3	BEST3	BIVM-ERCC5	BCAS1
BRF2	ATP6V0E2	BRCA1	BHLHE40	BLK	BCL2
BRMS1	ATP6V1A	BRCA2	BMP1	BRAF	BCL3
BSDC1	B4GALNT1	BRI3BP	BMP6	BTD	BCL6
C11orf58	BABAM1	BSCL2	BTBD2	BTN2A2	BHLHA15
C17orf89	BAG2	BUB1B	BTG2	BTN3A1	BIRC3
C19orf47	BAG3	BUB1	BTN3A2	C11orf80	BLOC1S2
C1orf95	BDH1	C10orf10	BTN3A3	C19orf10	BMF
C8orf82	BID	C12orf48	BZRAP1	C1orf233	BTG1
CAMSAP2	BLVRB	C14orf156	C10orf99	C3orf17	C1orf21
CBR1	BLZF1	C14orf1	C14orf37	C5orf45	C1QTNF6
CCDC14	BOLA2B	C16orf59	C21orf33	C8orf33	C4A
CCDC86	BORCS8	C1orf112	C21orf58	CACFD1	C4B
CCL5	BZW1	C2CD4A	C2orf54	CADPS2	C5orf28
CCNE2	C12orf29	CACNG4	C2orf81	CAMK1D	C6orf48
CCSER2	C15orf38-AP3S2	CASC5	C2orf88	CAPN3	CADM1
CDC42BPB	C15orf40	CCNA2	CA9	CARF	CALCOCO1
CDK10	C19orf44	CCNB1	CALM3	CARS	CAPS
CDS2	C1orf216	CCNB2	CAPNS2	CBLB	CBS
CEP164	C20orf24	CCNF	CARNS1	CBX7	CBX4
CEP170B	C21orf59	CDC20	CASP10	CCDC109B	CCNB1IP1
CHPF2	C7orf49	CDC25A	CAV1	CCDC39	CCNG1
CHRNA5	CALM1	CDC45	CCDC112	CCDC85B	CCNL2
CISD2	CAMK2G	CDC6	CCDC18	CCR2	CCPG1
CLIP1	CAPNS1	CDCA2	CCDC28A	CCT6B	CD55
COL16A1	CASKIN2	CDCA3	CCNG2	CD37	CDK5R1
COMMD1	CASP8AP2	CDCA5	CD180	CD40	CEBPB
COMMD9	CBR3	CDCA7	CD38	CD48	CEBPG
COX11	CBWD2	CDH24	CD86	CD74	CECR1
CREB3	CBWD3	CDK1	CDCA7L	CD82	CHAC1
CREM	CBWD5	CDKN1C	CDCA8	CDK18	CHD2
CTC1	CBWD6	CDT1	CDH2	CEP57	CLCNKA
CTTN	CC2D1B	CENPA	CDHR1	CERCAM	CLEC2D
CUL9	CCDC47	CENPF	CELF2	CERKL	CLIC4
CXCL8	CCDC64	CENPI	CENPE	CES3	COL4A3
CYB5R1	CCT3	CENPM	CENPH	CHKB	COL9A2
CYCS	CDC123	CENPP	CFH	CIITA	CROCC
DAP3	CENPT	CENPS	CHID1	CIR1	CSAD
DCTN2	CHAC2	CENPU	CHMP7	CLSTN3	CTC-435M10.3
DDX27	CHCHD2	CEP55	CHN2	CLYBL	CTH
DDX56	CHI3L1	CEP78	CHTF18	CNNM3	CTSF
DFFA	CHMP2B	CETN2	CKB	CNPY3	CTSO
DGCR8	CIAPIN1	CHAF1A	CKS1B	COG6	CTSS
DHDDS	CISD1	CHEK1	CLCN5	COL24A1	CXCR5
DHX35	CLN3	CHORDC1	CLDN7	COL4A4	CYP2R1
DHX37	CLPB	CIT	CLEC2B	CPNE7	DBN1
DNAJB2	CLPTM1	CKS2	CLK1	CREB3L2	DDIT3
DNAJC25	CLTB	CLSPN	CLK3	CREB3L4	DDX5
DNAJC8	CMC2	CLTC	CLK4	CREBRF	DEPTOR
DNLZ	CNPY4	CLU	CNN2	CREBZF	DFNB31
DNTTIP2	COA6	CMKLR1	CNPY1	CRIP1	DGKE
DOLK	COPS6	CRYBB1	COMTD1	CROCC2	DIRAS1
DOPEY1	CRYZ	CSE1L	CPED1	CSNK2A2	DLG3
DPH2	CSRP1	CSTB	CR2	CTD-3088G3.8	DNAH1
DPH3	CTD-2135J3.2	CX3CR1	CSNK1G3	CTD-3214H19.16	DNAJB9
DUSP14	CTNNBL1	CXCR3	CTD-2207O23.3	CTNNA3	DNAJC4
DYNLL1	CTSD	DCP2	CXADR	CUX1	DNASE2
DYNLL2	CYB561D2	DDIAS	CXXC4	CXCL16	DNHD1
E2F6	CYB5B	DDX46	CYBA	CYB5D2	DUSP8
ECHDC1	CYB5D1	DEPDC1B	CYP1A1	CYBB	E2F7
EGR3	CYP4F11	DHCR24	CYSLTR1	DAAM2	EDEM1
EIF2AK2	CYP51A1	DHCR7	CYTIP	DAPK1	EEF1A2
EIF2S1	DBNL	DHFR	DDIT4	DCAF11	EFCAB4A
EIF4E3	DCAF13	DLGAP5	DEPDC1	DCC	EFEMP2
EIF4G1	DCTN3	DNMT1	DGKH	DDAH2	EGR1
EIF4G2	DCTPP1	DOK6	DHRS3	DENND1B	EIF1
EIF5	DCUN1D4	DPCD	DIAPH3	DENND1C	EIF2AK4
EMC4	DCUN1D5	DTL	DISP3	DENND3	EML2
EPOP	DDRGK1	E2F1	DNAH11	DERL3	ERAP1
EPT1	DDX1	E2F2	DNMT3A	DGKD	ERBIN
ERAP2	DEPDC5	E2F3	DOCK8	DHTKD1	ERMN
ERI3	DGAT2	E2F8	DPYD	DIP2C	ERN1
ERVK3-1	DGKB	EBP	DSP	DNASE1L1	ERV3-1
EVC	DGKG	ECT2	DUT	DOCK6	ESRP1
EXOC7	DHX16	EEF2KMT	EDA	DOK5	EVI2B
FADS3	DHX29	EGLN3	EIF4A2	DPM3	FAM129A
FAM118B	DHX9	EMP2	ELF3	DPP7	FAM46C
FAM160B1	DIAPH1	ENO1	EMID1	DTNA	FCER2
FAM217B	DISP2	ENOSF1	ENKD1	DUSP22	FCMR
FAM219A	DLAT	EPB41L1	ENTPD8	ECI1	FKBP10
FAM47E-STBD1	DLD	ESCO2	EPS8	EEF1A1	FOSL1
FASTKD5	DNAJA1	ESPL1	ESPN	EEF2	FOSL2
FECH	DNAJC17	EXO1	ETV4	EIF3CL	FOS
FERMT3	DNAJC2	EXOSC2	FAM117A	EIF3E	FUCA1
FLAD1	DNAJC6	FAM111B	FAM13A	EIF3F	FUT3
FLYWCH1	DOCK4	FAM161A	FAM156B	EIF3H	FYN
FTH1	DPAGT1	FAM72A	FAM159A	EIF3L	GAA
FTSJ3	DPP3	FAM72C	FAM175A	EIF4B	GABRG1
FUS	DRG1	FAM83D	FAM178B	ELP2	GARS
FZD3	DTYMK	FANCI	FAM219B	EPSTI1	GDNF
GAB2	DYNC1H1	FASN	FAM26F	ERP29	GIMAP8
GADD45A	DYNC1LI1	FASTK	FAM3B	ETV1	GLTSCR2
GAGE12G	EBNA1BP2	FBXL6	FAM60A	EVI2A	GNG7
GCH1	EIF2B3	FDPS	FAM72B	EVL	GOLGA8A
GEN1	EIF6	FGD6	FAM72D	EXD3	GPCPD1
GFM1	ELAC2	FOXM1	FAT1	EZH1	GPR63
GLYR1	ELMO1	G6PD	FBXL20	FAM193B	GPT2
GNA11	EMC3	GBA	FBXO32	FAM227B	GSDMB
GNPDA2	EMG1	GBE1	FBXO46	FAM89B	GTPBP2
GNPNAT1	EPDR1	GINS1	FCGBP	FAM8A1	HDAC6
GORASP1	EXOC6B	GINS2	FGD2	FANCD2	HELZ2
GPATCH2L	EXOSC4	GINS3	FGF13	FBXL8	HERPUD1
GPATCH3	FABP5	GPATCH8	FLOT2	FBXW8	HHATL
GPATCH4	FAH	GPM6B	FMN1	FKBP11	HID1
GRWD1	FAM171B	GTSE1	FOXD1	FKBP8	HIST1H1C
GTF2H2	FAM53B	H2AFY	FOXP2	FN1	HIST1H2AC
GTF3C4	FAM98A	HAUS7	FSTL4	FNDC3A	HIST1H2BC
HACL1	FASTKD2	HELLS	FUT6	FOXO4	HIST2H2AA4
HARS	FDX1L	HJURP	FXR1	FRY	HIST2H2BE
HNRNPAB	FEN1	HMGCR	GABRG2	GAB1	HIST3H2A
HOOK3	FERMT1	HMGN2	GAGE2E	GABPB2	HLA-A
HRAS	FIGNL1	HMMR	GALNT13	GALNT3	HLA-B
HSPA1B	FLNA	HN1	GAMT	GAS6	HLA-C
HSPA9	FLVCR1	HSPA4L	GAS2	GATAD1	HLA-DRA
HSPBP1	FTL	HSPA8	GATM	GBP2	HLA-E
ICE2	FTO	HSPB1	GDA	GINM1	HOMER3
IDH1	G3BP1	HSPH1	GGH	GK5	HSD11B1
IDH3A	GABARAPL1	IDI1	GIMAP4	GM2A	HSF4
IDS	GCLM	IGFBP3	GLCCI1	GNAS	HSPA13
IFI35	GCNT3	IKBKE	GLIS2	GOLGA8B	ID3
IFI44	GDE1	INCENP	GLMP	GPAA1	IER2
IFIH1	GEMIN5	INSIG1	GLUL	GPR171	IFT140
IL17RC	GGA3	INTS7	GMFG	GPSM1	IL10RA
INO80B	GINS4	INTS8	GNAI1	GPSM3	IL24
INTS4	GLA	IPO4	GPAT2	GPT	INHBE
ISCU	GLIPR1	KCTD12	GPR157	GRAMD1A	ISY1-RAB43
ITPA	GLRX2	KIAA1522	GPR160	GRN	ITGB2
ITPKC	GLRX3	KIAA1524	GPRC5D	GRPEL2	JAK1
JOSD2	GLRX5	KIAA1671	GPSM2	GTF2IRD2B	JMY
KANSL3	GLRX	KIF11	GPX1	GUSB	JUNB
KCNC4	GLTSCR1	KIF14	GPX7	H1F0	KDM6B
KCNH4	GMNN	KIF15	GRB7	H1FX	KIAA0195
KCTD2	GNPTAB	KIF18B	GRIN1	HAGHL	KIF21B
KIAA0513	GPAT3	KIF20A	H3F3A	HAUS5	KLHDC8B
KIAA1143	GPD1	KIF20B	HBP1	HDAC4	KRT8
KLC2	GPR55	KIF22	HDAC7	HDAC5	LAMB3
KLHL21	GPS1	KIF23	HEATR5B	HDAC9	LAT2
KPNA1	GSR	KIF2C	HIBADH	HECA	LENG8
L1CAM	GTF2H2C	KIF4A	HIST1H2BF	HGF	LMF1
LGALS8	GTF3C6	KIFC1	HIST1H2BG	HIGD2A	LRMP
LMNA	GTSF1	KPNA2	HIST1H4E	HIST1H2AE	LTBP4
LPCAT2	GULP1	KRT15	HIST2H2AA3	HIST1H2AG	LTF
LRP1	HEATR5A	KRT6C	HMGB1	HIST1H2BD	MAPK8IP3
LRP6	HGS	KRT7	HMGB2	HIST1H2BN	MARCKS
LRRC8A	HIGD1A	KRT86	HMGB3	HIST1H3H	MARS
LSM10	HIPK2	LIG1	HMGCL	HIST2H2BF	MCL1
LUZP1	HMBS	LMNB1	HSD17B11	HIST2H4A	MDM4
LY75-CD302	HMGCS1	LRRC20	HSDL2	HIST3H2BB	METRNL
MAGEA10	HMOX1	LRRK1	IDH2	HKR1	MFGE8
MANEAL	HNRNPM	LSS	IFNAR2	HLA-DPA1	MGAT3
MAP1LC3B	HNRNPU	MAX	IFNLR1	HMGXB4	MLLT4
MAPK9	HOMER1	MCM10	IGIP	HMHA1	MST1
MAPKBP1	HPD	MCM2	IKBKB	HOOK2	MUC21
MCM6	HSD17B10	MCM3	IL5RA	HRK	MX1
MEA1	HSD17B12	MCM4	IMPDH2	HSPB7	NAT16
MET	HSP90AA1	MCM5	IQGAP2	HSPG2	NFATC4
MFSD2A	HSP90AB1	MCM7	IQGAP3	HTR2C	NFE2L1
MFSD5	HSPA1A	MCM8	ITGAM	ICAM3	NFKBIA
MFSD8	HSPA4	ME2	ITGB5	ICAM4	NLGN2
MICAL3	HSPA6	MELK	ITM2C	ICAM5	NLRP1
MIDN	HSPE1	MGLL	JUP	IGBP1	NPIPB3
MLF2	HTATIP2	MGST1	KCNK12	IGF1R	NPIPB4
MPHOSPH10	IDE	MICALL2	KCNMB2	IL16	NR1D2
MREG	IPO13	MKI67	KCNQ1	IL1RAP	NR4A1
MRPL27	ITGB1BP1	MLKL	KCNQ3	IL3RA	NT5M
MRPL4	ITPK1	MMS22L	KCNT1	INPP4A	NUCB2
MRPS12	KATNB1	MPP1	KDM3A	INPPL1	NXPH4
MRTO4	KIAA0319	MPZL1	KIAA0226L	INSR	OGFRL1
MSTO1	KIAA0368	MRPL35	KISS1R	IRS2	OGT
MUM1	KIAA0556	MSMO1	KLHL24	ISYNA1	OPLAH
MVP	KIAA1715	MVK	LDHD	ITGA4	P2RX7
NAA20	KIF21A	MYBL2	LEFTY2	ITGA5	PABPC1L
NBN	KLHL18	MYB	LENG9	ITGAL	PAN2
NBPF20	KPNA3	MYLIP	LETMD1	ITGB4	PAQR6
NBPF3	KRT16	MYOF	LHPP	ITGB7	PARP8
NECAP1	L3MBTL2	NAA10	LILRA4	ITM2B	PATL2
NETO2	LARP4	NAA15	LILRB1	IVNS1ABP	PCK2
NFKB2	LDLR	NASP	LIMD1	JAK3	PCSK5
NINJ1	LGALS9C	NCAPG	LINGO3	JAZF1	PDIA2
NIT2	LIMK1	NCAPH	LRRC26	JCHAIN	PDP2
NLRC5	LIMS1	NDC1	LRRC32	JDP2	PER1
NOL6	LPXN	NDC80	LSP1	JSRP1	PER2
NOL8	LRP8	NDUFA4	LTB4R	KCND1	PGM3
NOLC1	LRRFIP2	NDUFAF3	LTB	KDM7A	PHGDH
NOP16	LSG1	NDUFB2	LY86	KIAA1324L	PHLDA2
NOP2	MAP7D1	NDUFS5	MACROD2	KLF10	PIP5KL1
NPLOC4	MAPRE2	NEK2	MAMDC4	KLF2	PKHD1
NPRL2	MAPRE3	NKTR	MANBA	KLF9	PLA2G6
NSFL1C	MED27	NRCAM	MARCKSL1	KMT5C	PLK3
NSMAF	MED31	NUAK2	MARVELD3	KNTC1	PLXNA3
NUMBL	METTL8	NUP205	MAST4	LCAT	PMAIP1
NUPL2	MFSD1	NUSAP1	MATN2	LGALS9	PNOC
OPA3	MMP13	OLFML2B	MED28	LILRA2	PNPLA7
ORC4	MON1A	ORC1	MEF2C	LMNTD2	PPP1R15A
OSER1	MPDU1	ORC6	MEGF6	LMO4	PSAT1
OSGIN1	MPV17L2	PACSIN1	MERTK	LPIN2	PTPN22
OVCA2	MPZ	PBK	METRN	LPL	RAB11FIP1
OXNAD1	MRPL19	PCLAF	METTL7A	LPP	RAB39B
PAK1IP1	MRPL1	PCP4	MIF	LTA4H	RAPGEF2
PANX1	MRPL47	PCSK9	MME	LTBP3	RASA4
PANX2	MRPL52	PEG10	MMP17	LUC7L3	RELB
PARP11	MRPS11	PFKFB4	MORC1	LY6E	RHBDD1
PARP14	MRPS7	PGAM1	MPI	LY75	RHOBTB3
PCDH1	MSANTD3	PHB	MSH5	LYL1	RNASET2
PCNA	MSH6	PIF1	MSI2	MACROD1	RNF187
PCYOX1L	MSN	PIK3R3	MUC1	MAFF	RNF19B
PCYT1A	MSRB1	PKM	MYBPC2	MAGEA6	ROR1
PDCL3	MYL6B	PKMYT1	MYCL	MAP3K1	RPL12
PDE12	MYL6	PLA2G2D	MYLK	MAP4K1	RPL3
PELO	NAA38	PLA2G4D	MYO10	MBD6	RPS6KA2
PGAM5	NAA50	PLEKHG3	MYO1F	MC1R	RSL24D1
PHF1	NAP1L2	PLK1	MYO6	MCEE	RUNX2
PHLDA1	NCAM1	PLXNA4	MYO7A	MCTP2	SARS
PIGA	NCF2	POLA1	MYOC	MICAL1	SEC63
PIGW	NCLN	POLA2	MYOM1	MID1IP1	SEL1L
PITHD1	NDUFA6	POLD3	MZB1	MOCS1	SEMA4A
PITRM1	NDUFB9	POLE2	NAPEPLD	MOSPD2	SEPT6
PNKP	NDUFS6	POLR3H	NARF	MPHOSPH9	SERPINE2
PNO1	NECTIN1	PPP1R16A	NATD1	MPST	SESN1
POLK	NEK1	PPP2R1B	NCAPD2	MPV17L	SESN2
POLR2C	NLRP2	PRC1	NCAPG2	MTHFD2	SGK1
POLR2J3	NLRP7	PRDX2	NCF1	MTHFR	SHMT2
POLR2K	NME1-NME2	PRPS1	NCF4	MTRR	SIAE
POLR3F	NME1	PRR13	NDNF	MXRA7	SLC15A3
PPIF	NME7	PSMC3IP	NDRG1	MYO15A	SLC1A5
PPIP5K1	NMT1	PTPRT	NDUFA7	MYO1E	SLC35E3
PPP1R11	NOL11	PVALB	NFIX	MYRF	SLC3A2
PPT1	NOP56	PYCRL	NLGN1	MZT2A	SLC43A1
PRDM4	NPL	RAB42	NOA1	MZT2B	SLC6A9
PRKAG2	NQO1	RACGAP1	NR1D1	N4BP2L1	SLC7A11
PRPF31	NQO2	RAD51C	NRM	N4BP2	SLC7A1
PRPF39	NSDHL	RAD51	NUDT8	NACA	SLC7A5
PRSS2	NUDCD1	RAD54L	NUF2	NAV2	SMAD3
PSMA1	NUDC	RASAL1	NUP210	NCBP3	SMIM14
PSMD7	NUDT9	RBM39	OBSCN	NCMAP	SNTB1
PSMD8	NUP153	RECQL4	OLIG1	NEK3	SNX22
PSMD9	NUP155	RFC3	ORAI3	NFATC2	SOCS7
PSME3	ODC1	RFC4	OTUD1	NFKBIL1	SORL1
PTDSS1	OGFOD1	RMI1	OXCT1	NHLRC3	SSR2
PVR	ORC3	RP11-73M18.2	OXR1	NOL3	STC2
RABEPK	ORMDL2	RRM1	P3H2	NOXA1	STOM
RBBP9	OSGEP	RRM2	P4HA1	NPC2	SYNGR3
RBM12	P4HA2	RTEL1	PACS1	NPHP3	SYNM
REV1	PA2G4	RUVBL1	PADI2	NPIPA1	SYTL1
RFC2	PAFAH1B1	RUVBL2	PAIP2B	NPIPB5	TBC1D16
RFK	PDSS1	SAPCD2	PAM	NPTXR	TBC1D3C
RIMS3	PDZD11	SCARB1	PAQR3	NPW	TFEC
RINT1	PELI3	SECTM1	PATJ	NRBP2	THBS3
RIT1	PEPD	SGO2	PDGFB	NRDE2	TIGAR
RNF25	PFDN6	SHCBP1	PDS5B	NREP	TIMP1
RP11-245J9.9	PFN1	SKA1	PEAK1	NUPR1	TIMP2
RP11-330H6.5	PGD	SKA3	PECAM1	OAS1	TLR7
RP11-398C13.8	PHTF1	SLC25A10	PHF19	ODZ4	TMC4
RP11-529K1.3	PIK3R1	SLC2A6	PHF21A	OPTN	TMEM154
RP11-977G19.10	PIR	SLC35B1	PIEZO2	OSBPL6	TMEM52
RP4-548D19.5	PLAA	SLCO2B1	PIGR	P2RX1	TMTC2
RPP40	PLBD2	SMC1A	PIK3CD	P2RX4	TNFAIP2
RPS6KA4	PNPLA5	SMC2	PIK3IP1	P4HB	TNFRSF10D
RPS6KC1	PNPO	SMC4	PIM2	P4HTM	TNXB
RPS6KL1	PNP	SNRNP25	PITPNM2	PABPC1	TP53INP1
RPTOR	POLE3	SORD	PLAC8	PABPC4	TRAF1
RRP12	POLE4	SPAG5	PLAG1	PAEP	TRIB3
RRP36	POLR1A	SPC24	PLCG2	PARD3	TRPM8
RRP9	POLR1C	SPC25	PLCH2	PCCA	TSC22D3
RSRC2	POLR2F	SPDL1	PLD4	PCED1A	TTLL3
RSU1	POLR3E	SPG20	PLEKHB1	PCMTD1	TUBE1
RTN3	POLRMT	SPP1	PLEKHG7	PCSK4	ULBP1
SAMD9L	POMP	SQLE	PLXND1	PDCD4	VWA7
SAT1	POMT2	SRP14	PNRC1	PDE1B	WARS
SCAMP3	POP1	STIL	POLL	PDE3B	WDR11
SCFD2	POP4	STIP1	POLM	PDE7A	WIPI1
SDR42E1	PPP4R1	STMN1	POLQ	PDIA4	YARS
SERPINB8	PPP6R1	SUV39H2	POLR1D	PDIA5	YPEL3
SF3B4	PRDX1	TACC3	POTEE	PDLIM1	YPEL5
SFXN2	PRDX6	TCF19	POTEI	PELI2	ZBED3
SFXN5	PRELID1	TESC	POTEJ	PFKFB2	ZDBF2
SH3BP4	PRMT5	THOP1	PPFIA4	PGM5	ZFAND1
SHC1	PROCR	TICRR	PRKCA	PHYH	ZFP36L1
SIRT2	PRPF4B	TIMELESS	PROX1	PHYKPL	ZFP36
SLC30A6	PSMA2	TK1	PRR11	PI15	ZNF117
SLC35A4	PSMA3	TMPO	PRSS16	PIK3C2A	ZNF467
SLC35F6	PSMA4	TNFRSF25	PSD3	PLCB1	ZNF548
SLC36A1	PSMA6	TNS3	PTK2B	PLCH1	ZNF558
SLC36A4	PSMA7	TOMM40L	PTP4A3	PLCL1	ZNF791
SLC38A9	PSMB1	TONSL	PTPN2	PLCXD1	ZNF83
SLC52A2	PSMB2	TOP2A	PTTG1	PLEKHA1
SLC7A6	PSMB3	TPGS2	RAB26	PLP2
SLFN13	PSMB4	TPX2	RAB43	PLXNC1
SMIM10L1	PSMB5	TRA2B	RABGAP1L	PNISR
SMIM11B	PSMB6	TRIM37	RAPGEF5	PNPLA2
SNCAIP	PSMB7	TRIP12	RASA1	POLI
SPHK1	PSMC1	TRIP13	RB1	POU2F2
SQSTM1	PSMC2	TRMU	RBMS2	PPIB
SRM	PSMC3	TTK	RCBTB2	PPP1R3E
SRRT	PSMC4	TUBA1B	RCCD1	PRAF2
SSSCA1	PSMC5	TUBA4A	RCSD1	PRDM15
ST13	PSMC6	TUBB2B	RERE	PRDM5
STK11IP	PSMD11	TXNIP	RGL2	PRDX4
STX18	PSMD12	TYMS	RGPD1	PREX1
STX3	PSMD13	UBE2T	RGS1	PRKCB
STXBP4	PSMD14	UHRF1	RIPOR2	PRKCSH
SUGP1	PSMD1	WDHD1	RMI2	PTEN
SUPT6H	PSMD2	WDR34	RNASE6	PTPRC
SYNE1	PSMD3	WDR62	RNASEH2C	QARS
SYT11	PSMD4	WDR76	RNF165	R3HDM2
TACC1	PSMD6	YWHAB	RNF44	RAB33B
TACC2	PSME2	YWHAQ	RNPC3	RACK1
TAF6L	PSME4	ZDHHC16	RORC	RAD50
TBL3	PTGES2	ZNF584	RP1-37E16.13	RAG1
TESK1	PTP4A2	ZW10	RP4-614O4.5	RALGPS2
TET2	R3HDM1	ZWINT	RPN2	RASA4B
THUMPD2	RAB39A		RSRP1	REPS2
TIMM10	RANBP1		S100A4	RGPD2
TIMM44	RBL1		S100PBP	RGPD3
TIMM50	RBM19		SCARB2	RGS6
TLR9	RBM25		SEC11A	RHCE
TMED5	RDH11		SEPN1	RHOC
TMED7-TICAM2	RELL2		SEPP1	RICTOR
TMEM138	REXO2		SERPINH1	RNF19A
TMEM189	RITA1		SETBP1	RNF41
TMEM189-UBE2V1	RNASEL		SFTPA1	ROR2
TMEM18	ROM1		SFTPA2	RORA
TMEM237	RP11-449H3.3		SLC15A1	RP11-343C2.12
TMEM241	RP11-603J24.9		SLC25A45	RP11-468E2.1
TMEM41B	RP4-533D7.6		SLC2A3	RP1-5O6.7
TMEM62	RPA2		SLC2A4RG	RPH3A
TNFRSF9	RPL26L1		SLC2A5	RPL10A
TNRC6B	RPP21		SLC35E2	RPL11
TOE1	RPP30		SLC37A4	RPL13A
TOGARAM1	RPS6KA1		SLC4A4	RPL13
TOM1	RSC1A1		SLC6A8	RPL14
TOMM40	RTCB		SLX1B	RPL15
TRAK2	RTN4		SMN2	RPL17-C18orf32
TRAPPC10	RTN4RL2		SMTN	RPL17
TREX1	S100A11		SNAPC3	RPL18A
TRIM5	SAMHD1		SOX11	RPL18
TRMT1	SCPEP1		SPATA6	RPL22
TRPV3	SDSL		SPATC1	RPL23A
TSN	SEC13		SPSB3	RPL23
TSSC4	SEC16B		SRGAP2	RPL24
TTC31	SEM1		ST3GAL6	RPL26
TTC7B	SEPT1		ST6GALNAC1	RPL27A
TUBB2A	SFN		STARD5	RPL28
TUBB4B	SH3BGRL3		STMN3	RPL29
TUBGCP5	SH3D21		STS	RPL31
TWF1	SKP1		SUCNR1	RPL32
TXNDC9	SLC12A7		SULT1A3	RPL34
UBFD1	SLC27A4		SULT1A4	RPL35A
UBIAD1	SLC38A5		SUSD3	RPL36A
UBR1	SLC38A7		SYNGAP1	RPL36
UBR4	SLC5A6		TAPBP	RPL37A
UMPS	SLX1A		TBC1D3	RPL41
UPP1	SNF8		TBC1D9	RPL4
URB2	SNRPD3		TBX6	RPL5
USP38	SOAT1		TCIRG1	RPL6
USP54	SOD1		TCN2	RPL7A
UTP11	SOD2		TCP11L2	RPL7
VAPB	SPNS1		TECR	RPLP2
VPS33B	SPR		TERT	RPS10-NUDT3
WDR46	SPRYD7		TEX19	RPS11
WFS1	SPSB1		TJP3	RPS15A
XXbac-BPG246D15.9	SPTLC2		TKFC	RPS15
ZFAND2A	SQRDL		TLN2	RPS16
ZFAND5	SRGN		TMEM107	RPS17
ZHX1	SRSF1		TMEM143	RPS24
ZMPSTE24	SRSF3		TMEM255B	RPS25
ZNF10	SRSF7		TMEM61	RPS27
ZNF142	SRXN1		TMEM63A	RPS28
ZNF326	SSNA1		TMSB10	RPS29
ZNF343	SSX2IP		TNFAIP8L1	RPS2
ZNF35	STAG1		TNFAIP8	RPS3A
ZNF562	STRA13		TNFRSF1B	RPS3
ZNF641	STX4		TNFSF13	RPS4X
ZNF71	SULT1A1		TNIK	RPS6KA5
ZNF81	SYNCRIP		TNS1	RPS6
ZSCAN26	TALDO1		TPD52	RPS7
	TANGO2		TRAF3IP3	RPS8
	TBC1D24		TRERF1	RRAS
	TBCA		TROAP	RTN2
	TBCB		TSPAN9	RTTN
	TBCE		TTF2	RYR1
	TBK1		TXLNB	SAMD12
	TFRC		TXNDC16	SATB1
	THTPA		UBB	SCAMP5
	TIMM8B		UBE2F	SCN2A
	TINAGL1		UGCG	SCNN1B
	TIPIN		UGGT1	SCNN1G
	TM2D2		ULK1	SDHAF4
	TMEM126B		ULK3	SEC31B
	TMEM201		UNKL	SELL
	TMEM205		UQCRH	SEMA3A
	TMEM208		WBSCR27	SEMA3D
	TMEM63C		WDR72	SGSH
	TMX2		WDR90	SH2D3C
	TNFRSF8		XKRX	SH3BGRL
	TOMM5		XPNPEP3	SHANK3
	TOP1		ZBTB34	SIL1
	TP53BP1		ZNF385A	SIRT5
	TPM3		ZNF516	SLC12A4
	TRAF3IP1		ZNF581	SLC12A6
	TRAPPC2L		ZNF681	SLC22A23
	TTC1		ZNF709	SLC22A31
	TTC22		ZNF775	SLC25A16
	TTC26			SLC25A6
	TTC4			SLC2A11
	TUBA1C			SLC44A2
	TUBB4A			SLC44A5
	TUBG1			SLC9A3
	TXNL1			SLC9A5
	TXN			SMIM11A
	TXNRD1			SMPD3
	TYMP			SND1
	TYRO3			SNX18
	TYW5			SNX30
	U2AF1L5			SORT1
	U2AF1			SOX8
	UBAP2L			SP140
	UBE2A			SPAG4
	UBE2G2			SPDYE2
	UBE2K			SPG11
	UBE2L3			SPINT2
	UBE2M			SPRED1
	UBQLN1			SPTB
	UBQLN2			SSBP2
	UBR3			SSPO
	UBXN4			SSR3
	UFD1L			ST3GAL1
	UGT2A1			ST6GAL1
	UHRF1BP1L			STARD9
	UNC45A			STAT5A
	UNG			STK24
	UROD			SULF2
	USP14			SUMF2
	USP39			SUN1
	USP5			SUN2
	UTP20			SYNE2
	UXS1			TAF1D
	VASH2			TANC1
	VBP1			TAPT1
	VCP			TARS
	VDAC3			TBC1D3D
	VMP1			TCTN1
	VPS29			TEP1
	VPS53			TESK2
	WDR74			THAP2
	WDR77			THRA
	WDR7			TK2
	XRCC6			TKTL1
	YWHAG			TLR6
	ZBED6CL			TMC8
	ZC3HC1			TMEM129
	ZHX2			TMEM140
	ZNF771			TMEM184A
				TMEM187
				TMEM238
				TMEM256
				TMEM258
				TMEM39A
				TMEM45A
				TMEM71
				TMEM8B
				TMEM91
				TMPRSS11E
				TMPRSS13
				TNFRSF17
				TNFSF4
				TNK2
				TOMM7
				TPCN1
				TRAF3IP2
				TRANK1
				TRAPPC6A
				TRIM38
				TRIM66
				TSPAN4
				TTC39B
				TTN
				TTYH3
				TXNDC5
				UAP1L1
				UBALD2
				UBE2B
				UBE2H
				UBE2J1
				UPK3BL
				USF2
				USP49
				USP9Y
				UTRN
				UVSSA
				VAV3
				VEGFA
				VTI1B
				WBP1
				WDR26
				WDR45
				WDTC1
				XYLT1
				ZBED6
				ZBP1
				ZBTB10
				ZBTB25
				ZC3H11A
				ZC3H6
				ZCCHC11
				ZDHHC2
				ZFAND3
				ZNF277
				ZNF33B
				ZNF490
				ZNF514
				ZNF580
				ZNF703
				ZNF717
				ZNF776
				ZNF862
