# Supplementary material for: Systems level profiling of chemotherapy-induced stress resolution in cancer cells reveals druggable trade-offs
Source: Proc Natl Acad Sci U S A. 2021 Apr 21;118(17):e2018229118. doi: 10.1073/pnas.2018229118 (PMC8092411; doi:10.1073/pnas.2018229118)
Supplement: Supplementary File [file pnas.2018229118.st02.xlsx]

## Sheet: Shaughnessy
Table 2. Shaughnessy_comparison
	day 0		day 1			day 2			day 4			day 6			day 8			day 10
	Mean	SEM	Mean	SEM	p	Mean	SEM	p	Mean	SEM	p	Mean	SEM	p	Mean	SEM	p	Mean	SEM	p
ACVR1C	7.20838	4.83503	20.6091	19.7129	0.0875	11.1731	14.1631	0.633	14.472	14.867	0.2267	17.6453	18.8807	0.1619	15.0215	14.4434	0.1731	14.9445	18.0519	0.3046
ALDOA	9166.62	1296.39	18888.1	1141.4	<0.0001	14281.7	2307.85	0.0002	12781.6	2629.21	0.0038	12656.4	1782.89	0.0004	14761.5	2876.03	0.0007	10717.5	837.424	0.0069
ANKRD37	105.455	20.8286	35.2187	16.5637	<0.0001	64.2265	35.4794	0.0082	85.0989	56.5318	0.4431	133.556	78.0864	0.4292	68.9446	68.1504	0.1771	141.189	39.6906	0.0281
BIRC5	132.958	22.5128	101.015	36.1354	0.0313	655.203	41.193	<0.0001	415.692	77.3604	0.0001	270.387	58.1579	0.0003	293.158	90.102	0.0022	240.264	71.2213	0.0038
JKAMP/C14orf100	96.1361	51.9439	199.251	52.4121	0.0005	123.685	43.3388	0.2674	105.257	35.3817	0.9384	87.8746	20.2274	0.9298	100.645	26.5524	0.996	106.274	26.2201	0.8788
MILR1/C17orf60	74.8469	18.9851	63.36	19.213	0.2346	140.454	29.6926	0.0002	151.581	29.4746	<0.0001	107.185	15.3477	0.0009	101.236	31.1637	0.0376	107.738	28.438	0.0083
PITHD1/C1orf128	599.257	66.1095	840.392	126.49	0.0006	477.047	71.8305	0.0011	403.489	35.9836	<0.0001	437.063	84.099	0.0004	442.709	70.166	0.0002	427.488	31.4671	0.0001
COA6/C1orf31	148.812	57.6394	413.426	46.2883	<0.0001	216.103	16.274	0.0118	160.231	31.7021	0.8808	167.351	42.343	0.6394	160.507	44.0035	0.9092	171.096	35.0014	0.4432
CHORDC1	112.706	30.8843	540.072	170.932	0.0007	426.657	64.483	<0.0001	308.266	59.2629	<0.0001	306.693	115.304	0.0027	263.293	104.788	0.0049	293.002	23.6788	<0.0001
CISH	84.7501	32.6239	46.9757	12.8256	0.0102	77.8954	31.1481	0.9279	90.3807	27.8363	0.9597	104.457	48.5138	0.4231	96.3737	27.3552	0.5962	96.8703	34.7909	0.6534
COMMD8	60.0712	11.2791	68.4933	21.3612	0.405	71.6093	7.68402	0.016	71.7681	31.7023	0.4221	62.2424	26.1906	0.9961	73.7923	29.013	0.2508	70.9342	18.875	0.1624
COPS5	158.926	39.1865	333.201	34.7562	<0.0001	252.612	41.9634	0.0002	199.81	52.0512	0.0606	199.234	44.0122	0.0383	198.301	87.8554	0.2929	193.448	69.5935	0.2439
COX6C	121.237	76.231	168.188	80.5491	0.2378	175.786	64.3755	0.1019	195.089	107.719	0.0988	138.379	27.6018	0.7829	157.878	152.534	0.7731	122.949	94.1467	>0.9999
CRYGS	8.57798	9.7612	2.49571	3.26202	0.1138	2.71187	5.31166	0.1358	4.55697	7.32049	0.4387	3.70736	5.45009	0.2392	5.87433	4.56427	0.6694	5.80472	5.20027	0.6684
ENSA	1239.38	168.098	1673.96	97.8975	0.0001	1418.05	95.5331	0.0129	1191.65	126.889	0.7382	1062.01	131.151	0.0153	1160.51	268.272	0.6716	1228.37	170.133	0.9997
FLNA	1989.3	589.891	8916.99	744.521	<0.0001	2990.58	269.292	0.0014	1863.05	540.678	0.9168	1451.17	207.91	0.0291	1626.83	334.046	0.1279	1753.67	315.764	0.3965
FOSB	415.492	81.3271	4.55787	5.82018	<0.0001	1.81783	2.20284	<0.0001	9.80823	6.23166	<0.0001	6.12066	8.59842	<0.0001	7.74141	8.18372	<0.0001	6.36968	3.49404	<0.0001
FUNDC1	48.5638	13.5019	56.4398	23.3343	0.5469	35.894	20.1759	0.1301	39.9891	23.6528	0.4855	35.6639	27.8174	0.2756	43.267	25.8922	0.862	31.5195	26.704	0.1085
GABARAPL1	62.3418	29.0511	408.706	74.8285	<0.0001	29.4213	26.7626	0.0137	81.7924	44.117	0.3522	88.8633	30.086	0.0536	74.4164	22.6871	0.4428	75.3205	47.2807	0.7174
HIST1H3B	1.26277	3.11245	0	0	0.3327	2.86121	4.85243	0.5874	1.90061	4.0355	0.9668	1.17756	1.97611	0.9999	1.00523	2.41694	0.9982	0.590244	1.88207	0.8542
HNRNPC/HNRPC	2977.65	219.071	2325.01	378.876	0.001	4054.94	314.22	<0.0001	3087.31	259.434	0.4534	3149.04	311.179	0.2062	3211.53	392.854	0.1413	2755.74	427.135	0.2076
CARNS1/KIAA1394	161.332	31.4493	96.9209	58.3863	0.0109	188.96	56.2023	0.2492	231.308	99.8553	0.0778	219.807	72.3306	0.0448	251.972	88.1607	0.0179	198.466	80.2715	0.2651
ITPRIP/KIAA1754	166.753	47.8613	77.0598	25.4084	0.0006	65.0785	15.6719	0.0008	115.478	24.5877	0.0127	155.185	26.5983	0.7834	133.526	48.3053	0.1511	117.677	20.4636	0.0167
KLHL7	59.4837	50.8543	98.4911	26.5265	0.0551	67.1367	25.6407	0.953	56.8453	30.4672	0.9997	62.7077	45.2318	0.9997	69.8413	52.4246	0.9449	53.9531	34.3792	0.993
LAP3	746.347	162.167	663.473	90.6035	0.2242	718.828	80.4044	0.9244	623.2	96.0939	0.0592	521.889	78.1008	0.0038	521.395	95.1177	0.0032	702.618	61.6666	0.6683
LAPTM4A	874.702	172.055	1060.99	103.675	0.0117	761.398	65.8409	0.0951	675.566	110.223	0.0083	653.694	118.936	0.0047	699.33	162.807	0.0255	700.88	118.828	0.0172
SEC16B/LZTR2	44.5628	91.0532	90.1619	88.3325	0.3616	61.0126	72.921	0.9457	68.6935	76.5147	0.8073	62.7766	42.5546	0.8619	69.0155	40.682	0.6865	59.6582	70.8376	0.96
MRPL47	351.736	97.1811	716.546	182.629	0.0005	482.744	43.4221	0.0046	352.921	59.4781	>0.9999	295.184	83.9132	0.2131	327.551	52.5451	0.7617	359.647	91.8314	0.9985
NMT1	433.633	139.361	954.718	128.827	<0.0001	479.727	126.193	0.6811	428.301	58.4028	0.9997	425.902	73.6492	0.9996	470.907	185.205	0.9101	478.963	83.035	0.5825
GAR1/NOLA1	150.656	41.3764	214.573	51.5284	0.0064	168.893	47.0798	0.5422	122.587	39.9707	0.1519	116.906	33.5029	0.0561	120.131	53.603	0.2018	129.673	35.9814	0.3129
NR4A1	1589.82	168.672	31.9237	24.9968	<0.0001	36.3117	25.7987	<0.0001	96.1687	24.2555	<0.0001	98.6924	22.8976	<0.0001	115.101	20.3641	<0.0001	158.312	74.9298	<0.0001
NXT2	141.351	25.9617	178.774	41.8671	0.0297	150.692	32.7592	0.7475	158.208	53.2454	0.5721	118.596	16.4234	0.0327	122.253	25.5801	0.1175	119.956	32.7626	0.1322
PDE4B	116.862	146.965	39.2536	37.0093	0.1833	52.5185	41.7576	0.2917	64.6871	31.9086	0.4345	55.8076	32.9775	0.3227	71.3426	105.475	0.6627	57.7566	24.7725	0.3418
PSMA4	384.499	130.003	1148.28	125.858	<0.0001	417.282	66.5358	0.7458	348.231	35.6897	0.6239	342.024	59.8453	0.5399	363.934	165.048	0.9894	382.164	38.1889	0.9999
PSMA7	559.719	79.5177	1857.74	186.497	<0.0001	804.293	93.7907	<0.0001	623.366	78.7716	0.0855	532.277	106.734	0.7979	572.657	114.299	0.9918	533.129	127.376	0.8733
PSMB2	672.235	166.279	3021.63	286.458	<0.0001	900.367	105.329	0.0032	745.387	102.675	0.3422	656.052	72.3801	0.9926	720.843	142.806	0.7525	688.009	81.2844	0.9941
PSMB3	490.343	99.7278	2557.01	369.198	<0.0001	896.093	133.824	<0.0001	623.714	109.913	0.009	529.496	58.4116	0.4241	590.366	169.046	0.1477	582.183	108.649	0.0585
PSMB4	1181.89	120.354	4094.08	523.706	<0.0001	1385.19	149.865	0.0038	1308.9	226.707	0.1682	1321.36	169.786	0.0471	1350.06	295.288	0.1514	1277.42	153.234	0.1536
PSMB7	930.428	108.359	3454.24	279.621	<0.0001	1029.62	129.006	0.0759	1006.58	61.1664	0.0789	928.763	105.114	>0.9999	979.726	163.145	0.6632	960.683	106.979	0.819
PSMC4	228.435	76.1178	2439.66	255.862	<0.0001	389.417	157.466	0.0162	271.558	89.8204	0.3481	245.444	58.8912	0.8752	255.994	75.7646	0.6456	273.857	63.8412	0.1906
PSMC5	422.779	60.7441	2339.67	308.386	<0.0001	680.25	160.191	0.0024	499.811	97.1069	0.0505	447.526	130.735	0.8841	446.288	100.23	0.813	482.369	89.4798	0.1065
PSMD14	639.358	98.9139	2796.71	342.327	<0.0001	905.842	72.2881	<0.0001	700.898	84.3223	0.17	620.69	78.3292	0.9344	655.018	109.455	0.9844	713.893	117.037	0.1556
PSMD2	872.438	181.486	8162.67	427.653	<0.0001	1906	566.382	0.0016	1237.04	264.918	0.0032	896.162	258.67	0.9965	1096	290.078	0.057	1053.3	317.491	0.1644
PSMD4	986.111	68.8047	3327.24	319.557	<0.0001	1267.82	133.57	0.0004	1316.66	109.895	<0.0001	1193.82	187.214	0.0128	1245.77	219.489	0.0106	1148.09	175.748	0.0271
RBM33	1018.35	248.256	654.203	101.654	0.0033	701.848	245.47	0.0084	913.641	296.336	0.6026	1046.61	227.216	0.995	983.833	289.287	0.993	996.788	73.9516	0.9943
RPL41	14261.3	2023.24	6351.21	979.823	<0.0001	9420.69	2025.1	0.0002	12972.6	214.549	0.1097	14715.4	1773.8	0.8938	15033.3	5390.74	0.9519	13657.1	1787.89	0.7465
SLC25A14	40.1553	25.5876	80.9721	31.9694	0.0054	65.9712	25.0668	0.0291	51.3593	28.341	0.5348	39.7404	29.8944	>0.9999	36.8869	24.5212	0.9924	39.6723	21.917	>0.9999
SNRPD1	411.926	59.1997	667.38	171.488	0.0037	668.791	107.353	0.0002	546.406	64.4585	0.0003	503.679	134.815	0.0852	503.942	204.199	0.2735	599.023	61.4434	<0.0001
SOD1	550.437	77.1923	3925.65	172.719	<0.0001	1276.12	101.749	<0.0001	1008.11	127.258	<0.0001	843.841	128.902	0.0002	961.555	193.135	0.0005	800.006	175.452	0.0036
STAU2	177.267	68.6247	206.037	92.289	0.6668	290.464	68.1227	0.0017	289.807	94.1028	0.0072	239.804	38.667	0.0267	258.166	64.6263	0.0116	222.813	27.4142	0.0926
STX11	80.2323	26.3576	58.2504	18.7024	0.044	37.5021	16.284	0.0013	39.8976	15.8939	0.0018	44.177	7.70983	0.006	39.7109	16.3442	0.0017	51.7051	29.1444	0.0285
SUMO1	555.117	61.8408	736.823	104.796	0.0009	635.453	95.3089	0.0395	578.134	95.4361	0.8083	545.106	99.2964	0.9943	607.297	213.837	0.7197	592.67	51.9399	0.1806
TAGAP	72.1828	40.2041	73.5055	44.3132	0.9999	89.5765	17.2085	0.3149	77.5657	44.0859	0.9932	91.9673	33.8558	0.3265	82.9553	44.5787	0.8692	92.905	16.2753	0.2015
TBC1D9	496.557	104.5	405.116	64.9045	0.0327	706.589	92.2025	0.0004	820.35	192.497	0.0012	863.267	151.268	0.0001	956.659	201.117	0.0002	670.622	33.0994	0.0024
TMC8	1624.97	254.956	929.912	193.495	<0.0001	1278.43	308.472	0.0118	1563.4	138.782	0.7809	1982.56	305.128	0.0094	1834.74	569.469	0.4406	1588.32	134.235	0.9627
TUBA1C/TUBA6	604.294	155.565	2466.62	480.371	<0.0001	1411.66	136.897	<0.0001	824.545	157.833	0.0049	603.433	140.588	>0.9999	768.763	236.78	0.0889	583.368	75.8072	0.9695
UBFD1/UBPH	473.208	94.0632	746.984	215.349	0.0062	353.518	48.9255	0.0054	484.745	235.494	0.9997	540.754	235.945	0.6283	486.138	214.323	0.9987	473.634	69.0014	>0.9999
WIPF2/WIRE	373.542	114.55	375.581	117.462	>0.9999	333.123	104.401	0.6329	377.362	42.936	0.9998	415.816	118.851	0.6472	356.411	80.1641	0.9694	355.41	56.3359	0.9414
ZNF710	149.879	30.8829	149.078	74.5551	>0.9999	155.448	92.2921	0.9986	149.225	44.6634	>0.9999	126.14	25.8846	0.0758	131.373	47.5621	0.4513	122.76	19.8799	0.0327
Expression levels (RNAseq, day 0 to 10 after a 750nM carfilzomib pulse) of transcripts identified by Shaughnessy at al (Blood, 2011) as deregulated and prognostic. Two-way ANOVA, Dunnett’s test for multiple comparison (n = 5, vs day 0).
