# Supplementary material for: Systems level profiling of chemotherapy-induced stress resolution in cancer cells reveals druggable trade-offs
Source: Proc Natl Acad Sci U S A. 2021 Apr 21;118(17):e2018229118. doi: 10.1073/pnas.2018229118 (PMC8092411; doi:10.1073/pnas.2018229118)
Supplement: Supplementary File [file pnas.2018229118.st03.xlsx]

## Sheet: GSH pathway
Table 2. Levels of GSH pathway intermediates in RPMI-8226 cells treated with Cfz (750 nM, 1h) measured by LC-MS.
	day 0		day 1			day 2			day 4			day 6			day 8			day 10
	Mean	SEM	Mean	SEM	p	Mean	SEM	p	Mean	SEM	p	Mean	SEM	p	Mean	SEM	p	Mean	SEM	p
SAM	0.4976	0	1.02207	0.0956087	0.0058	0.813833	0.166446	0.1169	0.7096	0.111499	0.4157	0.7258	0.0288657	0.3492	0.770367	0.092733	0.206	0.4976	0	>0.9999
SAH	0.940833	0.123972	1.1905	0.120257	0.5976	0.8961	0.104948	0.9996	0.872033	0.122317	0.9978	1.0393	0.0908749	0.9865	0.943967	0.0285788	>0.9999	0.9501	0.236981	>0.9999
homocysteine	0.2605	0	0.7677	0.114586	0.0115	0.897733	0.129276	0.0019	0.777267	0.150792	0.0101	0.419167	0.10155	0.7222	0.365967	0.0572941	0.9296	0.2605	0	>0.9999
cystathionine	0.215833	0.0331377	1.10107	0.129046	<0.0001	0.6751	0.167552	0.02	0.452967	0.0780669	0.3522	0.643467	0.069622	0.0311	0.627033	0.028996	0.0391	0.336967	0.0789329	0.8734
cysteine	0.3645	0.0795068	2.537	0.226542	<0.0001	1.03573	0.157989	0.0102	0.747667	0.135098	0.1942	0.561033	0.0509769	0.7576	0.6637	0.0507929	0.3958	0.3384	0.0770527	0.9998
γ-glutamylcysteine	0.3108	0.0466837	18.9181	12.1064	0.0538	1.1528	0.47917	0.9998	0.6105	0.202124	>0.9999	0.2492	0.072819	>0.9999	0.329133	0.0455281	>0.9999	0.0921	0	>0.9999
GSH	0.1821	0	2.66757	0.360459	<0.0001	0.8025	0.145369	0.0666	0.528	0.11059	0.474	0.298067	0.062448	0.9883	0.381833	0.100424	0.8781	0.1821	0	>0.9999
CYSSG	0.3882	0.0390697	2.118	0.251853	<0.0001	1.32783	0.244482	0.0022	0.649767	0.106271	0.6432	0.511233	0.0443525	0.9757	0.521267	0.0535171	0.9654	0.304267	0.0821001	0.9958
One-way ANOVA, Dunnett's test for multiple comparisons (n = 3, vs day 0)
