# Supplementary material for: Systems level profiling of chemotherapy-induced stress resolution in cancer cells reveals druggable trade-offs
Source: Proc Natl Acad Sci U S A. 2021 Apr 21;118(17):e2018229118. doi: 10.1073/pnas.2018229118 (PMC8092411; doi:10.1073/pnas.2018229118)
Supplement: Supplementary File [file pnas.2018229118.st04.xlsx]

## Sheet: Glycolitic intermediates
Table 4. Levels of glycolytic intermediates in RPMI-8226 cells treated with Cfz (750 nM, 1h) measured by LC-MS.
	day 0		day 1			day 2			day 4			day 6			day 8			day 10
	Mean	SEM	Mean	SEM	p	Mean	SEM	p	Mean	SEM	p	Mean	SEM	p	Mean	SEM	p	Mean	SEM	p
glucose	14.4922	5.53832	1.32557	0.564235	0.0039	4.2552	1.52797	0.0238	0.210067	0.0470632	0.002	0.559667	0.0548425	0.0025	0.7519	0.0994197	0.0028	1.40677	0.434627	0.0041
G6P	4.4936	0.846437	1.02407	0.333248	0.0013	1.38337	0.0141233	0.0033	0.7891	0.270731	0.0007	1.9021	0.266633	0.013	1.9472	0.5406	0.0146	2.27423	0.722228	0.0348
F1,6BP	1.95353	0.25535	1.0837	0.0917181	0.0164	0.598933	0.10342	0.0004	0.541667	0.0501469	0.0003	1.06147	0.0845717	0.0138	1.03783	0.126125	0.0115	1.29757	0.32495	0.0817
F6P	2.0247	0.370046	1.2881	0.224884	0.223	1.1608	0.0765904	0.1231	0.723333	0.204484	0.0128	1.34797	0.158524	0.2892	1.15443	0.263552	0.1193	1.10783	0.34517	0.0949
G3P	1.18703	0.176168	0.7791	0.143037	0.3838	0.649233	0.0938824	0.1667	0.727467	0.100885	0.2806	0.659933	0.0633315	0.1795	0.7766	0.160202	0.3783	1.2602	0.320277	0.9985
DHAP	1.39577	0.178206	1.19553	0.145964	0.7816	1.01557	0.142197	0.2388	0.7048	0.110987	0.0122	0.959067	0.0258162	0.1461	0.8128	0.0194584	0.0361	1.34153	0.195364	0.9996
pyruvate	0.5966	0.0876754	0.706433	0.106603	0.9864	0.934933	0.115924	0.4182	1.09067	0.164093	0.1293	1.53763	0.160591	0.0023	1.44153	0.153835	0.0055	0.767667	0.203724	0.9065
lactate	0.452633	0.0801026	0.5534	0.0527923	0.9961	0.941567	0.0590275	0.2684	1.2219	0.203419	0.0387	1.55483	0.234729	0.0032	1.56573	0.166456	0.0029	1.12243	0.292811	0.0799
One-way ANOVA, Dunnett's test for multiple comparisons (n = 3, vs day 0).
