# Supplementary material for: Systems level profiling of chemotherapy-induced stress resolution in cancer cells reveals druggable trade-offs
Source: Proc Natl Acad Sci U S A. 2021 Apr 21;118(17):e2018229118. doi: 10.1073/pnas.2018229118 (PMC8092411; doi:10.1073/pnas.2018229118)
Supplement: Supplementary File [file pnas.2018229118.st05.xlsx]

## Sheet: MRPgenes 1wayANOVA
Table 5. Levels of MRP transcripts in RPMI-8226 cells treated with Cfz (750 nM, 1 h), quantified by RNAseq.
	day 0		day 1			day 2			day 4			day 6			day 8			day 10
	Mean	SEM	Mean	SEM	p	Mean	SEM	p	Mean	SEM	p	Mean	SEM	p	Mean	SEM	p	Mean	SEM	p
MRPL11	152.905	4.78386	252.469	9.0666	<0.0001	239.288	3.64232	<0.0001	163.211	6.94635	0.7277	155.715	6.39388	0.9995	155.696	7.79271	0.9995	141.115	4.05678	0.6133
MRPL14	232.045	11.3961	392.529	9.62536	<0.0001	309.771	10.4779	<0.0001	225.125	7.95318	0.9932	205.996	5.86286	0.3157	232.075	17.0868	>0.9999	224.388	4.95074	0.9886
MRPL16	208.078	4.95825	196.959	4.76558	0.6198	232.947	5.02558	0.0339	186.287	4.70346	0.0751	166.308	5.98379	0.0002	186.23	5.95932	0.0741	213.288	9.5274	0.976
MRPL17	91.718	9.43993	124.547	11.7051	0.1905	99.723	10.8142	0.9906	104.153	13.143	0.9258	95.1235	12.6245	0.9997	116.366	10.3802	0.4443	87.0568	9.6141	0.9996
MRPL18	324.425	12.3867	529.345	15.6112	<0.0001	484.082	6.74303	<0.0001	341.705	7.47644	0.7686	294.883	8.19536	0.2839	304.749	5.04895	0.6667	320.403	17.3954	0.9996
MRPL19	211.074	4.41787	458.158	10.9931	<0.0001	304.248	9.14004	<0.0001	248.951	9.19356	0.0518	203.373	11.0242	0.985	208.811	11.9654	0.9997	214.446	10.3907	0.9996
MRPL24	471.282	13.7596	559.526	22.9531	0.0054	597.975	23.4478	<0.0001	449.434	7.92962	0.8721	424.878	20.4066	0.2499	447.737	12.2333	0.8337	450.243	11.9067	0.8887
MRPL28	214.908	8.96046	386.629	16.0728	<0.0001	289.156	11.3573	0.0016	254.728	14.6411	0.1456	213.552	8.90882	>0.9999	249.096	16.481	0.2582	210.594	9.73779	0.9996
MRPL3	990.47	31.2491	1103.99	25.0992	0.0076	1116.03	15.961	0.0029	848.351	8.71849	0.0008	815.62	24.7043	<0.0001	840.497	27.6123	0.0004	939.179	17.8707	0.4231
MRPL30	173.433	6.30691	192.239	6.35089	0.7181	173.397	5.47319	>0.9999	174.279	7.30191	>0.9999	201.609	8.84238	0.3422	184.426	23.0727	0.961	176.951	12.2832	0.9997
MRPL40	26.7732	3.67648	38.4564	5.93413	0.155	39.3975	4.93805	0.1096	26.0543	2.28638	0.9998	17.8157	2.79836	0.3739	32.5251	2.14604	0.7719	28.6871	3.03119	0.998
MRPL41	314.994	16.4319	201.781	5.50184	<0.0001	220.876	8.45789	<0.0001	246.035	10.404	0.0015	284.707	19.6954	0.2947	271.492	6.65261	0.0634	257.59	7.12343	0.0089
MRPL42	319.604	24.6623	403.739	38.0235	0.1672	400.857	36.8932	0.1917	328.367	15.4614	0.9997	257.041	29.8852	0.4212	311.809	19.8361	0.9997	336.916	20.93	0.9949
MRPL43	88.4819	4.53513	153.595	13.5	<0.0001	111.526	6.83502	0.2209	100.021	8.44838	0.8204	93.7094	6.51665	0.9944	121.769	8.03061	0.0357	98.7936	6.28344	0.8789
MRPL45	311.885	11.6989	339.312	11.1727	0.5549	279.836	10.3739	0.4033	367.506	7.15534	0.0409	443.238	18.5117	<0.0001	435.002	21.0448	<0.0001	377.004	12.4185	0.0131
MRPL51	416.296	26.8051	588.484	15.4544	<0.0001	554.136	31.3759	0.0006	453.539	11.701	0.6815	394.977	23.9814	0.9567	387.365	20.4323	0.8541	399.645	15.6513	0.9865
MRPL53	94.0676	10.0482	177.093	9.07473	<0.0001	124.66	13.005	0.2291	115.93	11.0007	0.5417	121.706	10.2109	0.3162	128.6	9.14939	0.143	107.446	13.3988	0.893
MRPS12	215.409	2.49302	326.537	15.4459	<0.0001	287.797	12.7102	0.0002	193.935	7.31535	0.491	161.137	7.89627	0.0042	199.401	12.6392	0.7512	169.489	6.98816	0.0178
MRPS15	413.23	7.22728	804.283	33.9004	<0.0001	565.977	14.7847	<0.0001	468.523	9.46743	0.2066	423.616	23.6168	0.9977	465.282	18.3806	0.2549	452.564	13.7068	0.5183
MRPS18A	232.586	9.0824	277.373	5.52602	0.0049	245.594	11.4652	0.7737	256.153	6.72779	0.241	271.878	10.5384	0.0152	232.587	8.14219	>0.9999	239.059	6.8549	0.9874
MRPS18B	875.205	32.2893	681.541	38.6257	0.001	863.888	26.6738	0.9996	939.689	20.6292	0.5228	993.93	36.255	0.06	932.471	35.002	0.6343	956.479	28.6894	0.3011
MRPS2	761.818	28.5776	627.213	8.72794	0.0006	692.099	20.7417	0.118	650.198	20.3215	0.0046	709.999	10.6591	0.345	674.376	9.14919	0.0329	664.725	34.832	0.0154
MRPS22	174.617	10.0403	269.465	12.701	<0.0001	201.747	11.2074	0.3175	173.928	10.4725	>0.9999	168.095	9.98465	0.9954	167.187	10.0477	0.9922	184.409	10.7104	0.9691
MRPS23	299.032	14.9134	476.267	20.8667	<0.0001	353.369	14.2023	0.1251	322.156	12.9824	0.8331	273.803	19.8325	0.7785	279.75	20.9246	0.9145	328.836	10.0626	0.6469
MRPS26	176.353	11.9745	238.19	9.73239	0.0003	200.002	9.67849	0.295	177.056	6.55109	>0.9999	167.108	9.86457	0.9506	173.033	10.3084	0.9996	189.042	3.01186	0.8316
MRPS28	66.5404	6.85867	98.8691	5.13289	0.0053	59.6165	2.4205	0.9263	62.2094	6.52438	0.992	66.2812	7.60162	>0.9999	64.1116	8.66301	0.9996	56.9578	4.19227	0.7652
MRPS35	342.526	13.6422	496.796	14.0202	<0.0001	410.799	13.353	0.0046	381.206	4.89467	0.1793	374.325	12.4422	0.3421	360.882	16.5859	0.819	378.452	12.7639	0.2352
MRPS5	342.013	9.74099	500.636	7.92128	<0.0001	539.64	16.4516	<0.0001	527.018	11.1861	<0.0001	475.632	18.7679	<0.0001	487.365	23.4747	<0.0001	486.869	18.8129	<0.0001
MRPS7	220.777	12.8311	428.399	17.2387	<0.0001	373.657	20.2274	<0.0001	286.751	8.91754	0.012	214.469	10.9511	0.9995	241.248	12.3552	0.7974	222.657	11.9791	0.9999
MRPS9	331.921	10.3147	528.483	9.37584	<0.0001	454.745	6.01901	<0.0001	459.333	7.35283	<0.0001	476.753	10.2929	<0.0001	475.799	11.6984	<0.0001	511.874	13.4369	<0.0001
One-way ANOVA, Dunnett's test for multiple comparisons (n = 5, vs day 0).
