# Supplementary material for: Systems level profiling of chemotherapy-induced stress resolution in cancer cells reveals druggable trade-offs
Source: Proc Natl Acad Sci U S A. 2021 Apr 21;118(17):e2018229118. doi: 10.1073/pnas.2018229118 (PMC8092411; doi:10.1073/pnas.2018229118)
Supplement: Supplementary File [file pnas.2018229118.st06.xlsx]

## Sheet: MRPprot 1wayANOVA
Table 6. Abundance of TMT-labelled MRP peptides in RPMI-8226 cells treated with Cfz (750 nM, 1 h).
	day 0		day 1			day 2			day 4			day 6			day 8			day 10
	Mean	SEM	Mean	SEM	p	Mean	SEM	p	Mean	SEM	p	Mean	SEM	p	Mean	SEM	p	Mean	SEM	p
MRPL11	0.248399	0.0095105	-0.143508	0.0464615	0.0002	-0.0955386	0.0023866	0.0004	-0.00896505	0.0284924	0.0022	0.00896505	0.0284924	0.0033	0.133922	0.0336375	0.1135	0.122194	0.0350964	0.0785
MRPL14	0.24644	0.103096	-0.0781195	0.0674155	0.371	-0.138513	0.038405	0.2441	-0.0165601	0.0146031	0.5461	0.171535	0.161033	0.9951	0.0165601	0.0146031	0.6548	-0.055779	0.266946	0.4295
MRPL16	0.159854	0.0456915	-0.322148	0.104558	0.0013	-0.0955467	0.0041828	0.0386	-0.0230055	0.0252256	0.1447	0.0554037	0.0071726	0.5527	0.0292044	0.0314245	0.3665	0.119272	0.0599649	0.9791
MRPL17	0.119144	0.0978111	-0.319269	0.0651535	0.0071	-0.207721	0.0290915	0.0316	-0.0031352	0.0340018	0.5902	-0.0208525	0.0860095	0.4773	-0.0020194	0.0288472	0.5976	0.0993543	0.0586077	0.9997
MRPL18	0.109552	0.112674	-0.192929	0.058475	0.0404	-0.114165	0.019551	0.1342	-0.0350156	0.0489459	0.4306	0.0830577	0.0799353	0.9984	0.002172	0.0161023	0.6738	0.0548015	0.0259042	0.9648
MRPL19	0.259336	0.0450975	-0.395256	0.09013	0.0001	0.0004263	0.0287294	0.0214	-0.0620089	0.0318957	0.0069	0.0126629	0.0418186	0.027	-0.0015316	0.0298347	0.0206	0.0571165	0.0019884	0.0654
MRPL24	0.142944	0.0461719	-0.217179	0.0576995	0.0005	-0.11062	0.0050545	0.0042	-0.0203696	0.00129125	0.0401	0.0203696	0.00129125	0.1267	0.0509453	0.0274248	0.2986	0.0612822	0.0370559	0.3919
MRPL28	0.186516	0.071594	-0.219538	0.015774	0.0003	-0.161058	0.014267	0.0008	-0.0164204	0.00842474	0.0168	0.106201	0.0402201	0.4343	0.0226565	0.0146608	0.0462	0.0509853	0.0261402	0.0999
MRPL3	0.166142	0.049986	-0.0544426	0.0522664	0.3208	-0.158433	0.123897	0.0985	-0.0569062	0.0816779	0.3124	0.104414	0.00491025	0.9831	-0.0112977	0.013474	0.4988	0.243586	0.13783	0.9546
MRPL30	0.21551	0.0404615	-0.117307	0.12828	0.0619	-0.339636	0.052048	0.0049	-0.107265	0.11307	0.0702	0.0457115	0.0515175	0.4583	0.0371981	0.048171	0.4175	0.117857	0.00894	0.8522
MRPL40	0.115162	0.01448	-0.249542	0.03428	0.0097	-0.154571	0.119272	0.0426	0.0211582	0.0176077	0.6959	0.0237055	0.0608101	0.7155	0.0158501	0.0194006	0.6548	0.0512314	0.0364885	0.9034
MRPL41	0.103193	0.0007575	-0.350668	0.0196015	0.0007	-0.211467	0.0291965	0.006	0.00014255	0.0610337	0.4304	-0.0943322	0.0331558	0.0591	0.101846	0.0424047	>0.9999	0.164276	0.0738522	0.8201
MRPL42	0.0981085	0.0459225	0.205435	0.114613	0.9963	0.0566129	0.00704385	0.9998	0.0917129	0.170825	>0.9999	-0.0325746	0.0169945	0.9919	0.121569	0.105988	0.9999	-0.502599	0.47245	0.2452
MRPL43	0.175283	0.126404	-0.171971	0.146316	0.0695	-0.228125	0.0097485	0.0364	-0.0144071	0.0425405	0.4247	0.0383683	0.0665017	0.6899	0.0524978	0.0268421	0.7646	0.0415497	0.0084839	0.707
MRPL45	0.167133	0.0108795	-0.15389	0.0744436	0.0038	-0.199344	0.0532735	0.0017	-0.0221719	0.00700665	0.0543	0.084281	0.045621	0.5608	0.0221719	0.00700665	0.1497	0.132847	0.032646	0.9735
MRPL51	0.163918	0.0654345	-0.199037	0.0776125	0.1512	-0.213114	0.159006	0.1329	-0.0664472	0.00145055	0.4753	0.117042	0.154351	0.9983	-0.0228052	0.0769129	0.6479	0.249414	0.0934025	0.9743
MRPL53	0.414874	0.139784	0.164719	0.174243	0.6521	-0.283782	0.170167	0.0369	-0.0812994	0.0702006	0.1439	0.0272641	0.0132899	0.2963	0.19222	0.182697	0.7365	0.236038	0.130405	0.8605
MRPS12	0.477387	0.266615	0.040686	0.19136	0.2896	-0.283516	0.142185	0.0413	0.0529313	0.0497747	0.3107	0.0997397	0.163915	0.4031	0.0305095	0.0336661	0.273	0.0007386	0.0950341	0.2292
MRPS15	0.223201	0.0260565	-0.0276866	0.0376954	0.1184	-0.208564	0.149858	0.0104	-0.0860515	0.0764975	0.052	0.10616	0.0120673	0.6684	-0.000227445	0.00978135	0.1749	0.0889392	0.0071826	0.5588
MRPS18A	0.17597	0.0776485	-0.0342145	0.204777	0.5271	-0.196778	0.113483	0.1246	-0.0500541	0.0141167	0.4661	0.109543	0.0377385	0.9911	0.0926889	0.0285181	0.9739	0.0301128	0.0803322	0.7964
MRPS2	0.237451	0.008902	0.0744014	0.0723396	0.1098	-0.0584302	0.0419868	0.007	-0.0229106	0.0170073	0.0138	0.10242	0.0627657	0.2049	0.0394111	0.00115445	0.0506	-0.0357194	0.0336575	0.0107
MRPS22	0.147849	0.036679	-0.101474	0.094844	0.0308	-0.147065	0.0397595	0.0135	-0.0448999	0.0249567	0.0921	0.0668661	0.0433008	0.6956	0.0132866	0.00665663	0.2878	0.0898952	0.0367928	0.8846
MRPS23	0.147444	0.003036	-0.0207705	0.00906805	0.1421	-0.0496306	0.0270333	0.0796	-0.0111013	0.0361648	0.1726	0.0256086	0.00423005	0.3513	0.0231757	0.0114732	0.3358	-0.0466704	0.114231	0.0844
MRPS26	0.210315	0.0029915	-0.0728226	0.0232172	0.0001	-0.16649	0.0265795	<0.0001	-0.0194454	0.0031023	0.0004	0.0544672	0.0144157	0.0037	0.0565605	0.0340128	0.004	0.0271912	0.010848	0.0014
MRPS28	0.0377523	0.0674297	-0.0218191	0.0639992	0.9642	-0.261238	0.048419	0.0603	-0.130783	0.089486	0.3706	0.110264	0.0495271	0.9215	-0.0432358	0.0964422	0.884	0.0354872	0.0058098	>0.9999
MRPS35	0.246697	0.021508	-0.075212	0.0189357	0.3377	-0.14099	0.0553724	0.2072	-0.0388103	0.0387454	0.4351	0.00833747	0.00827263	0.5859	0.119602	0.0410362	0.9336	0.405201	0.310157	0.8556
MRPS5	0.166638	0.0760986	-0.145644	0.04095	0.0044	-0.136263	0.023968	0.0052	-0.0054636	0.0290308	0.08	0.0473795	0.0104093	0.2669	0.0499973	0.015503	0.2828	0.0263167	0.0498839	0.166
MRPS7	0.0575595	0.0327716	-0.197292	0.136942	0.1038	-0.0155969	0.00919104	0.9122	0.0029969	0.0450511	0.973	0.0254263	0.0843996	0.9979	-0.00978993	0.0161958	0.9356	0.0437646	0.0120025	0.9998
MRPS9	0.0961714	0.0375386	0.0590191	0.0611219	0.9982	-0.0965901	0.0352889	0.4019	-0.0761652	0.0175323	0.4955	0.162294	0.0968846	0.9733	-0.0549001	0.0570029	0.6048	0.19012	0.155395	0.8932
One-way ANOVA, Dunnett's test for multiple comparisons (n = 2, vs day 0).
