# Supplementary material for: Systems level profiling of chemotherapy-induced stress resolution in cancer cells reveals druggable trade-offs
Source: Proc Natl Acad Sci U S A. 2021 Apr 21;118(17):e2018229118. doi: 10.1073/pnas.2018229118 (PMC8092411; doi:10.1073/pnas.2018229118)
Supplement: Supplementary File [file pnas.2018229118.st07.xlsx]

## Sheet: Metformin (no cfz)
Table 7. Deregulated metabolites after metformin incubation (1 mM, 24h) in RPMI-8226 cells, measured by LC-MS.
BIOCHEMICAL	SUPER_PATHWAY	SUB_PATHWAY	Ratio	p
(R)-3-hydroxybutyrylcarnitine	Lipid	Fatty Acid Metabolism (Acyl Carnitine, Hydroxy)	5.10803	<0.0001
S-methylcysteine sulfoxide	Amino Acid	Methionine, Cysteine, SAM and Taurine Metabolism	3.70612	0.0004
(S)-3-hydroxybutyrylcarnitine	Lipid	Fatty Acid Metabolism (Acyl Carnitine, Hydroxy)	3.57634	<0.0001
2S,3R-dihydroxybutyrate	Lipid	Fatty Acid, Dihydroxy	3.03677	0.0049
pyruvate	Carbohydrate	Glycolysis, Gluconeogenesis, and Pyruvate Metabolism	2.8844	<0.0001
2,3-dihydroxy-5-methylthio-4-pentenoate (DMTPA)*	Amino Acid	Methionine, Cysteine, SAM and Taurine Metabolism	2.701	<0.0001
acetylcarnitine (C2)	Lipid	Fatty Acid Metabolism (Acyl Carnitine, Short Chain)	2.64792	<0.0001
3-hydroxyisobutyrate	Amino Acid	Leucine, Isoleucine and Valine Metabolism	2.47512	0.003
3-hydroxydecanoylcarnitine	Lipid	Fatty Acid Metabolism (Acyl Carnitine, Hydroxy)	2.34294	0.0285
S-1-pyrroline-5-carboxylate	Amino Acid	Glutamate Metabolism	2.21277	0.0003
cystine	Amino Acid	Methionine, Cysteine, SAM and Taurine Metabolism	2.20991	0.0007
phenyllactate (PLA)	Amino Acid	Phenylalanine Metabolism	2.04436	0.0466
3-hydroxybutyrate (BHBA)	Lipid	Ketone Bodies	2.03334	0.0099
metformin	Xenobiotics	Drug - Metabolic	1.98041	0.0148
2,3-dihydroxy-2-methylbutyrate	Amino Acid	Leucine, Isoleucine and Valine Metabolism	1.91394	0.0229
urea	Amino Acid	Urea cycle; Arginine and Proline Metabolism	1.8217	0.0017
2,4-dihydroxybutyrate	Lipid	Fatty Acid, Dihydroxy	1.81108	0.0112
nicotinamide ribonucleotide (NMN)	Cofactors and Vitamins	Nicotinate and Nicotinamide Metabolism	1.77905	0.0116
3-aminoisobutyrate	Nucleotide	Pyrimidine Metabolism, Thymine containing	1.72441	0.0007
gamma-glutamylglutamine	Peptide	Gamma-glutamyl Amino Acid	1.68024	<0.0001
sedoheptulose	Carbohydrate	Pentose Metabolism	1.67518	0.0048
threonate	Cofactors and Vitamins	Ascorbate and Aldarate Metabolism	1.59619	0.0127
homoarginine	Amino Acid	Urea cycle; Arginine and Proline Metabolism	1.58317	0.0246
gluconate	Xenobiotics	Food Component/Plant	1.5742	0.0467
indolelactate	Amino Acid	Tryptophan Metabolism	1.53195	0.0355
pyridoxine (Vitamin B6)	Cofactors and Vitamins	Vitamin B6 Metabolism	1.53109	0.0113
pyridoxate	Cofactors and Vitamins	Vitamin B6 Metabolism	1.43083	0.0257
quinolinate	Cofactors and Vitamins	Nicotinate and Nicotinamide Metabolism	1.36615	0.0469
glutamine	Amino Acid	Glutamate Metabolism	1.22835	0.0336
5-methyluridine (ribothymidine)	Nucleotide	Pyrimidine Metabolism, Uracil containing	0.853881	0.0492
1-palmitoleoyl-GPC (16:1)*	Lipid	Lysophospholipid	0.705671	0.0241
eicosapentaenoate (EPA; 20:5n3)	Lipid	Long Chain Polyunsaturated Fatty Acid (n3 and n6)	0.69361	0.0384
arachidonate (20:4n6)	Lipid	Long Chain Polyunsaturated Fatty Acid (n3 and n6)	0.691308	0.0428
1-stearoyl-GPE (18:0)	Lipid	Lysophospholipid	0.683177	0.0188
propionylcarnitine (C3)	Lipid	Fatty Acid Metabolism (also BCAA Metabolism)	0.672361	0.0036
spermine	Amino Acid	Polyamine Metabolism	0.670584	0.0001
adenosine 5'-diphosphate (ADP)	Nucleotide	Purine Metabolism, Adenine containing	0.670209	0.039
2-palmitoyl-GPC (16:0)*	Lipid	Lysophospholipid	0.659675	0.0183
hexadecadienoate (16:2n6)	Lipid	Long Chain Polyunsaturated Fatty Acid (n3 and n6)	0.649672	0.0159
guanosine 5'- diphosphate (GDP)	Nucleotide	Purine Metabolism, Guanine containing	0.638028	0.0049
uridine 5'-diphosphate (UDP)	Nucleotide	Pyrimidine Metabolism, Uracil containing	0.636328	0.0082
1-palmitoyl-GPC (16:0)	Lipid	Lysophospholipid	0.629343	0.0056
methylphosphate	Nucleotide	Purine and Pyrimidine Metabolism	0.621062	0.0066
acetylphosphate	Energy	Oxidative Phosphorylation	0.61764	0.0121
methylmalonate (MMA)	Lipid	Fatty Acid Metabolism (also BCAA Metabolism)	0.617473	0.0006
1-palmitoyl-GPG (16:0)*	Lipid	Lysophospholipid	0.61264	0.0061
1-oleoyl-GPE (18:1)	Lipid	Lysophospholipid	0.611092	0.0027
1-linoleoyl-GPC (18:2)	Lipid	Lysophospholipid	0.606472	0.0002
adenosine 3'-monophosphate (3'-AMP)	Nucleotide	Purine Metabolism, Adenine containing	0.593078	<0.0001
glutamate, gamma-methyl ester	Amino Acid	Glutamate Metabolism	0.591212	<0.0001
fructose 1,6-diphosphate/glucose 1,6-diphosphate/myo-inositol diphosphates	Carbohydrate	Glycolysis, Gluconeogenesis, and Pyruvate Metabolism	0.578701	0.0003
N-acetylmethionine sulfoxide	Amino Acid	Methionine, Cysteine, SAM and Taurine Metabolism	0.569452	0.0058
glucose 6-phosphate	Carbohydrate	Glycolysis, Gluconeogenesis, and Pyruvate Metabolism	0.563527	0.0082
aspartate	Amino Acid	Alanine and Aspartate Metabolism	0.56268	<0.0001
phenylalanylalanine	Peptide	Dipeptide	0.541343	0.0368
guanosine 3'-monophosphate (3'-GMP)	Nucleotide	Purine Metabolism, Guanine containing	0.514324	0.0015
dimethylmalonic acid	Lipid	Fatty Acid, Dicarboxylate	0.454961	0.0054
cysteine s-sulfate	Amino Acid	Methionine, Cysteine, SAM and Taurine Metabolism	0.452307	<0.0001
adenosine 2'-monophosphate (2'-AMP)	Nucleotide	Purine Metabolism, Adenine containing	0.451869	0.0148
1-palmitoylglycerol (16:0)	Lipid	Monoacylglycerol	0.435711	<0.0001
uridine 3'-monophosphate (3'-UMP)	Nucleotide	Pyrimidine Metabolism, Uracil containing	0.421162	<0.0001
4-chlorobenzoic acid	Xenobiotics	Chemical	0.418157	<0.0001
N6-succinyladenosine	Nucleotide	Purine Metabolism, Adenine containing	0.343311	0.0003
galactose 1-phosphate	Carbohydrate	Fructose, Mannose and Galactose Metabolism	0.338194	<0.0001
1-linoleoyl-GPG (18:2)*	Lipid	Lysophospholipid	0.327958	0.0002
succinylcarnitine (C4-DC)	Energy	TCA Cycle	0.307168	<0.0001
2-methylbutyrylcarnitine (C5)	Amino Acid	Leucine, Isoleucine and Valine Metabolism	0.154989	0.0007
dihydroorotate	Nucleotide	Pyrimidine Metabolism, Orotate containing	0.120507	<0.0001
N-carbamoylaspartate	Nucleotide	Pyrimidine Metabolism, Orotate containing	0.0887885	<0.0001
orotate	Nucleotide	Pyrimidine Metabolism, Orotate containing	0.0754823	<0.0001
Two-way ANOVA, 5 % FDR for multiple comparisons (n = 3, metformin- treated cells vs vehicle).

## Sheet: Metformin (early)
Table 7. Deregulated metabolites after metformin incubation (1 mM, 24h) in RPMI-8226 cells treated with Cfz (750 nM, 1h) at early stage (day 1), measured by LC-MS.
BIOCHEMICAL	SUPER_PATHWAY	SUB_PATHWAY	Ratio	p
(R)-3-hydroxybutyrylcarnitine	Lipid	Fatty Acid Metabolism (Acyl Carnitine, Hydroxy)	7.20153	<0.0001
adenine	Nucleotide	Purine Metabolism, Adenine containing	3.83453	<0.0001
(S)-3-hydroxybutyrylcarnitine	Lipid	Fatty Acid Metabolism (Acyl Carnitine, Hydroxy)	3.70014	<0.0001
1-carboxyethylisoleucine	Amino Acid	Leucine, Isoleucine and Valine Metabolism	3.14661	0.0006
2-palmitoylglycerol (16:0)	Lipid	Monoacylglycerol	3.13428	<0.0001
pyruvate	Carbohydrate	Glycolysis, Gluconeogenesis, and Pyruvate Metabolism	3.06392	<0.0001
N-methylproline	Amino Acid	Urea cycle; Arginine and Proline Metabolism	2.97116	<0.0001
S-methylcysteine sulfoxide	Amino Acid	Methionine, Cysteine, SAM and Taurine Metabolism	2.73748	0.0006
acetylcarnitine (C2)	Lipid	Fatty Acid Metabolism (Acyl Carnitine, Short Chain)	2.72376	<0.0001
2,3-dihydroxy-2-methylbutyrate	Amino Acid	Leucine, Isoleucine and Valine Metabolism	2.54599	<0.0001
gamma-glutamylglutamine	Peptide	Gamma-glutamyl Amino Acid	2.41546	0.0002
urea	Amino Acid	Urea cycle; Arginine and Proline Metabolism	2.40419	<0.0001
quinolinate	Cofactors and Vitamins	Nicotinate and Nicotinamide Metabolism	2.37605	<0.0001
fructosyllysine	Amino Acid	Lysine Metabolism	2.34477	0.001
3-hydroxybutyrate (BHBA)	Lipid	Ketone Bodies	2.06807	<0.0001
catechol sulfate	Xenobiotics	Benzoate Metabolism	2.05413	<0.0001
2,3-dihydroxy-5-methylthio-4-pentenoate (DMTPA)*	Amino Acid	Methionine, Cysteine, SAM and Taurine Metabolism	2.03083	<0.0001
3-hydroxyhexanoate	Lipid	Fatty Acid, Monohydroxy	2.02917	<0.0001
pyridoxine (Vitamin B6)	Cofactors and Vitamins	Vitamin B6 Metabolism	1.98587	0.0002
glucose	Carbohydrate	Glycolysis, Gluconeogenesis, and Pyruvate Metabolism	1.91281	<0.0001
3-aminoisobutyrate	Nucleotide	Pyrimidine Metabolism, Thymine containing	1.89217	0.0172
1-carboxyethylleucine	Amino Acid	Leucine, Isoleucine and Valine Metabolism	1.89098	0.0035
nicotinamide ribonucleotide (NMN)	Cofactors and Vitamins	Nicotinate and Nicotinamide Metabolism	1.87854	0.0009
1-carboxyethylphenylalanine	Amino Acid	Phenylalanine Metabolism	1.84272	0.0132
1-methylhistidine	Amino Acid	Histidine Metabolism	1.81849	0.0006
2-hydroxyhippurate (salicylurate)	Xenobiotics	Benzoate Metabolism	1.78256	<0.0001
sedoheptulose	Carbohydrate	Pentose Metabolism	1.77753	<0.0001
1-ribosyl-imidazoleacetate*	Amino Acid	Histidine Metabolism	1.72249	0.0214
alpha-hydroxyisovalerate	Amino Acid	Leucine, Isoleucine and Valine Metabolism	1.69463	0.0009
glycerol	Lipid	Glycerolipid Metabolism	1.66247	0.0046
metformin	Xenobiotics	Drug - Metabolic	1.64499	0.0161
4-ethylphenylsulfate	Xenobiotics	Benzoate Metabolism	1.63849	0.0002
4-methylcatechol sulfate	Xenobiotics	Benzoate Metabolism	1.61715	0.0005
adrenate (22:4n6)	Lipid	Long Chain Polyunsaturated Fatty Acid (n3 and n6)	1.61483	0.0402
N-acetylglucosamine 6-phosphate	Carbohydrate	Aminosugar Metabolism	1.61251	0.0075
docosatrienoate (22:3n6)*	Lipid	Long Chain Polyunsaturated Fatty Acid (n3 and n6)	1.59628	0.0286
docosapentaenoate (n3 DPA; 22:5n3)	Lipid	Long Chain Polyunsaturated Fatty Acid (n3 and n6)	1.57971	0.029
benzoate	Xenobiotics	Benzoate Metabolism	1.56517	0.0131
2-hydroxybutyrate/2-hydroxyisobutyrate	Amino Acid	Glutathione Metabolism	1.55501	0.0185
homoarginine	Amino Acid	Urea cycle; Arginine and Proline Metabolism	1.53774	0.0065
1-methyl-4-imidazoleacetate	Amino Acid	Histidine Metabolism	1.53052	0.0243
kynurenate	Amino Acid	Tryptophan Metabolism	1.52865	0.0152
lactate	Carbohydrate	Glycolysis, Gluconeogenesis, and Pyruvate Metabolism	1.51116	0.009
hippurate	Xenobiotics	Benzoate Metabolism	1.51054	0.0029
3-hydroxyhippurate	Xenobiotics	Benzoate Metabolism	1.48047	0.0023
fructose	Carbohydrate	Fructose, Mannose and Galactose Metabolism	1.47198	0.0031
N-delta-acetylornithine	Amino Acid	Urea cycle; Arginine and Proline Metabolism	1.47022	0.0169
2-linoleoylglycerol (18:2)	Lipid	Monoacylglycerol	1.45832	0.0488
citrulline	Amino Acid	Urea cycle; Arginine and Proline Metabolism	1.4449	0.0209
methionine sulfone	Amino Acid	Methionine, Cysteine, SAM and Taurine Metabolism	1.4333	0.0495
2-O-methylascorbic acid	Cofactors and Vitamins	Ascorbate and Aldarate Metabolism	1.43156	0.029
dihomo-linolenate (20:3n3 or n6)	Lipid	Long Chain Polyunsaturated Fatty Acid (n3 and n6)	1.43075	0.0364
p-cresol sulfate	Xenobiotics	Benzoate Metabolism	1.43055	0.0102
arabonate/xylonate	Carbohydrate	Pentose Metabolism	1.4072	0.0485
3-hydroxyadipate*	Lipid	Fatty Acid, Dicarboxylate	1.40562	0.0296
formiminoglutamate	Amino Acid	Histidine Metabolism	1.40084	0.0165
taurocholate	Lipid	Primary Bile Acid Metabolism	1.39527	0.0135
bilirubin (Z,Z)	Cofactors and Vitamins	Hemoglobin and Porphyrin Metabolism	1.39438	0.0435
mannitol/sorbitol	Carbohydrate	Fructose, Mannose and Galactose Metabolism	1.38417	0.0193
ribulonate/xylulonate/lyxonate*	Carbohydrate	Pentose Metabolism	1.38191	0.0378
4-acetamidobenzoate	Xenobiotics	Chemical	1.37791	0.0476
5-(galactosylhydroxy)-L-lysine	Amino Acid	Lysine Metabolism	1.37525	0.0145
folate	Cofactors and Vitamins	Folate Metabolism	1.36051	0.034
glycerate	Carbohydrate	Glycolysis, Gluconeogenesis, and Pyruvate Metabolism	1.35448	0.0303
pyridoxate	Cofactors and Vitamins	Vitamin B6 Metabolism	1.35242	0.0269
1-linoleoylglycerol (18:2)	Lipid	Monoacylglycerol	1.34966	0.0455
kynurenine	Amino Acid	Tryptophan Metabolism	1.33273	0.0349
3-ureidopropionate	Nucleotide	Pyrimidine Metabolism, Uracil containing	1.30343	0.0434
sphingadienine	Lipid	Sphingolipid Synthesis	1.27318	0.0069
indolelactate	Amino Acid	Tryptophan Metabolism	1.26504	0.0453
N('1)-acetylspermidine	Amino Acid	Polyamine Metabolism	1.16326	<0.0001
N(1)-acetylspermine	Amino Acid	Polyamine Metabolism	0.776073	<0.0001
sphingosine	Lipid	Sphingosines	0.769278	0.0011
N-acetylcysteine	Amino Acid	Methionine, Cysteine, SAM and Taurine Metabolism	0.739899	0.0023
alpha-ketoglutarate	Energy	TCA Cycle	0.719544	0.0474
palmitoleoyl-oleoyl-glycerol (16:1/18:1) [2]*	Lipid	Diacylglycerol	0.716232	0.0097
xanthosine	Nucleotide	Purine Metabolism, (Hypo)Xanthine/Inosine containing	0.71555	0.0136
4-guanidinobutanoate	Amino Acid	Guanidino and Acetamido Metabolism	0.711056	0.0018
coenzyme A	Cofactors and Vitamins	Pantothenate and CoA Metabolism	0.682345	0.0143
methylmalonate (MMA)	Lipid	Fatty Acid Metabolism (also BCAA Metabolism)	0.665762	0.0239
gamma-glutamylserine	Peptide	Gamma-glutamyl Amino Acid	0.655469	0.01
cytidine 5'-monophospho-N-acetylneuraminic acid	Carbohydrate	Nucleotide Sugar	0.6545	0.0325
cytidine 5'-monophosphate (5'-CMP)	Nucleotide	Pyrimidine Metabolism, Cytidine containing	0.649845	0.0224
uridine 5'-monophosphate (UMP)	Nucleotide	Pyrimidine Metabolism, Uracil containing	0.635296	0.0196
tyrosylglycine	Peptide	Dipeptide	0.635112	0.0286
5-aminovalerate	Amino Acid	Lysine Metabolism	0.634335	0.0265
glutathione, reduced (GSH)	Amino Acid	Glutathione Metabolism	0.617804	0.0018
UDP-glucose	Carbohydrate	Nucleotide Sugar	0.604262	0.0077
eicosenoylcarnitine (C20:1)*	Lipid	Fatty Acid Metabolism (Acyl Carnitine, Monounsaturated)	0.590647	0.0403
O-methyltyrosine	Amino Acid	Tyrosine Metabolism	0.580642	0.0095
UDP-glucuronate	Carbohydrate	Nucleotide Sugar	0.566921	0.0011
creatine phosphate	Amino Acid	Creatine Metabolism	0.558185	<0.0001
propionylcarnitine (C3)	Lipid	Fatty Acid Metabolism (also BCAA Metabolism)	0.551394	0.0299
laurylcarnitine (C12)	Lipid	Fatty Acid Metabolism (Acyl Carnitine, Medium Chain)	0.546111	0.0213
stearoylcarnitine (C18)	Lipid	Fatty Acid Metabolism (Acyl Carnitine, Long Chain Saturated)	0.537632	0.0095
2-hydroxyglutarate	Lipid	Fatty Acid, Dicarboxylate	0.500302	0.0013
adenosine 2'-monophosphate (2'-AMP)	Nucleotide	Purine Metabolism, Adenine containing	0.471175	0.0004
palmitoylcarnitine (C16)	Lipid	Fatty Acid Metabolism (Acyl Carnitine, Long Chain Saturated)	0.467282	0.0008
uridine 5'-diphosphate (UDP)	Nucleotide	Pyrimidine Metabolism, Uracil containing	0.465683	<0.0001
ethylmalonate	Amino Acid	Leucine, Isoleucine and Valine Metabolism	0.461354	0.0003
gamma-glutamylglutamate	Peptide	Gamma-glutamyl Amino Acid	0.458066	<0.0001
adenylosuccinate	Nucleotide	Purine Metabolism, Adenine containing	0.456298	<0.0001
N6-succinyladenosine	Nucleotide	Purine Metabolism, Adenine containing	0.447853	0.0013
fructose 1,6-diphosphate/glucose 1,6-diphosphate/myo-inositol diphosphates	Carbohydrate	Glycolysis, Gluconeogenesis, and Pyruvate Metabolism	0.439979	0.0004
adenosine 3'-monophosphate (3'-AMP)	Nucleotide	Purine Metabolism, Adenine containing	0.428622	<0.0001
phenylpyruvate	Amino Acid	Phenylalanine Metabolism	0.425125	0.0003
butyryl/isobutyryl CoA	Amino Acid	Leucine, Isoleucine and Valine Metabolism	0.423288	0.0011
oleoylcarnitine (C18:1)	Lipid	Fatty Acid Metabolism (Acyl Carnitine, Monounsaturated)	0.409967	0.0006
guanosine 5'- diphosphate (GDP)	Nucleotide	Purine Metabolism, Guanine containing	0.408739	<0.0001
isoleucylglycine	Peptide	Dipeptide	0.389223	<0.0001
oleoylcholine	Lipid	Fatty Acid Metabolism (Acyl Choline)	0.338356	<0.0001
phenylalanylalanine	Peptide	Dipeptide	0.336972	<0.0001
uridine 3'-monophosphate (3'-UMP)	Nucleotide	Pyrimidine Metabolism, Uracil containing	0.32323	<0.0001
margaroylcarnitine (C17)*	Lipid	Fatty Acid Metabolism (Acyl Carnitine, Long Chain Saturated)	0.321878	0.0153
succinylcarnitine (C4-DC)	Energy	TCA Cycle	0.321438	<0.0001
myristoylcarnitine (C14)	Lipid	Fatty Acid Metabolism (Acyl Carnitine, Long Chain Saturated)	0.311464	0.0003
hexanoylcarnitine (C6)	Lipid	Fatty Acid Metabolism (Acyl Carnitine, Medium Chain)	0.173762	<0.0001
isobutyrylcarnitine (C4)	Amino Acid	Leucine, Isoleucine and Valine Metabolism	0.118186	<0.0001
2-methylbutyrylcarnitine (C5)	Amino Acid	Leucine, Isoleucine and Valine Metabolism	0.0755394	<0.0001
Two-way ANOVA, 5 % FDR for multiple comparisons (n = 3, metformin- treated cells vs vehicle).

## Sheet: Metformin (late)
Table 7. Deregulated metabolites after metformin incubation (1 mM, 24h) in RPMI-8226 cells treated with Cfz (750 nM, 1h) at late stage (day 5), measured by LC-MS.
BIOCHEMICAL	SUPER_PATHWAY	SUB_PATHWAY	Ratio	p
pyruvate	Carbohydrate	Glycolysis, Gluconeogenesis, and Pyruvate Metabolism	2.96407	<0.0001
(R)-3-hydroxybutyrylcarnitine	Lipid	Fatty Acid Metabolism (Acyl Carnitine, Hydroxy)	2.86814	<0.0001
cystine	Amino Acid	Methionine, Cysteine, SAM and Taurine Metabolism	2.14005	<0.0001
(S)-3-hydroxybutyrylcarnitine	Lipid	Fatty Acid Metabolism (Acyl Carnitine, Hydroxy)	2.09267	<0.0001
acetylcarnitine (C2)	Lipid	Fatty Acid Metabolism (Acyl Carnitine, Short Chain)	1.73148	<0.0001
pterin	Cofactors and Vitamins	Pterin Metabolism	1.66191	0.0005
3-hydroxydecanoylcarnitine	Lipid	Fatty Acid Metabolism (Acyl Carnitine, Hydroxy)	1.62132	<0.0001
2,3-dihydroxy-2-methylbutyrate	Amino Acid	Leucine, Isoleucine and Valine Metabolism	1.61258	<0.0001
guanosine 5'- diphosphate (GDP)	Nucleotide	Purine Metabolism, Guanine containing	1.55946	0.0096
gamma-glutamyl-epsilon-lysine	Peptide	Gamma-glutamyl Amino Acid	1.55854	0.025
3-hydroxyhexanoate	Lipid	Fatty Acid, Monohydroxy	1.54309	0.0018
thiamin diphosphate	Cofactors and Vitamins	Thiamine Metabolism	1.4365	0.0414
3-hydroxydecanoate	Lipid	Fatty Acid, Monohydroxy	1.43237	0.0004
2'-deoxyadenosine 5'-monophosphate	Nucleotide	Purine Metabolism, Adenine containing	1.40553	0.0007
N-formylmethionine	Amino Acid	Methionine, Cysteine, SAM and Taurine Metabolism	1.39633	0.0007
S-methylcysteine sulfoxide	Amino Acid	Methionine, Cysteine, SAM and Taurine Metabolism	1.38723	0.0127
ergothioneine	Xenobiotics	Food Component/Plant	1.38485	0.0066
cysteine-glutathione disulfide	Amino Acid	Glutathione Metabolism	1.37402	0.012
3-hydroxyadipate*	Lipid	Fatty Acid, Dicarboxylate	1.34899	0.0483
N-acetyl-aspartyl-glutamate (NAAG)	Amino Acid	Glutamate Metabolism	1.34889	0.0226
benzoate	Xenobiotics	Benzoate Metabolism	1.34578	0.0066
spermine	Amino Acid	Polyamine Metabolism	1.34114	0.011
N-acetylglutamine	Amino Acid	Glutamate Metabolism	1.32737	0.0274
cytidine 5'-diphosphocholine	Lipid	Phospholipid Metabolism	1.32624	0.0003
2'-deoxyinosine	Nucleotide	Purine Metabolism, (Hypo)Xanthine/Inosine containing	1.30428	0.0082
galactonate	Carbohydrate	Fructose, Mannose and Galactose Metabolism	1.29282	0.0076
N-acetylarginine	Amino Acid	Urea cycle; Arginine and Proline Metabolism	1.24379	0.0371
adrenate (22:4n6)	Lipid	Long Chain Polyunsaturated Fatty Acid (n3 and n6)	1.17892	0.0465
sphingomyelin (d18:2/14:0, d18:1/14:1)*	Lipid	Sphingomyelins	0.839864	0.0338
phenylacetylglycine	Peptide	Acetylated Peptides	0.835509	0.0219
sphingomyelin (d18:1/18:1, d18:2/18:0)	Lipid	Sphingomyelins	0.832145	0.032
sphingomyelin (d18:1/14:0, d16:1/16:0)*	Lipid	Sphingomyelins	0.827229	0.0222
tricosanoyl sphingomyelin (d18:1/23:0)*	Lipid	Sphingomyelins	0.827139	0.04
sphingomyelin (d17:1/16:0, d18:1/15:0, d16:1/17:0)*	Lipid	Sphingomyelins	0.824308	0.0151
1,2-distearoyl-GPC (18:0/18:0)	Lipid	Phosphatidylcholine (PC)	0.821255	0.0147
sphingomyelin (d17:2/16:0, d18:2/15:0)*	Lipid	Sphingomyelins	0.815208	0.0049
1-stearoyl-2-oleoyl-GPG (18:0/18:1)	Lipid	Phosphatidylglycerol (PG)	0.815088	0.0332
stearoyl sphingomyelin (d18:1/18:0)	Lipid	Sphingomyelins	0.814595	0.0287
taurocholate	Lipid	Primary Bile Acid Metabolism	0.812291	0.0443
palmitoleoyl-oleoyl-glycerol (16:1/18:1) [2]*	Lipid	Diacylglycerol	0.812238	0.0228
cerotoylcarnitine (C26)*	Lipid	Fatty Acid Metabolism (Acyl Carnitine, Long Chain Saturated)	0.807152	0.0089
palmitoyl-oleoyl-glycerol (16:0/18:1) [2]*	Lipid	Diacylglycerol	0.805583	0.0408
3-hydroxyisobutyrate	Amino Acid	Leucine, Isoleucine and Valine Metabolism	0.802618	0.0156
stearoyl-docosahexaenoyl-glycerol (18:0/22:6) [2]*	Lipid	Diacylglycerol	0.801494	0.0101
1-docosahexaenoylglycerol (22:6)	Lipid	Monoacylglycerol	0.800706	0.011
behenoyl sphingomyelin (d18:1/22:0)*	Lipid	Sphingomyelins	0.797533	0.0153
1,2-dioleoyl-GPI (18:1/18:1)	Lipid	Phosphatidylinositol (PI)	0.790628	0.0164
sphingomyelin (d18:1/25:0, d19:0/24:1, d20:1/23:0, d19:1/24:0)*	Lipid	Sphingomyelins	0.784157	0.0011
catechol sulfate	Xenobiotics	Benzoate Metabolism	0.783699	0.0222
N-palmitoyl-sphinganine (d18:0/16:0)	Lipid	Dihydroceramides	0.783232	0.0405
palmitoyl-arachidonoyl-glycerol (16:0/20:4) [1]*	Lipid	Diacylglycerol	0.782469	0.025
sphingomyelin (d18:1/21:0, d17:1/22:0, d16:1/23:0)*	Lipid	Sphingomyelins	0.781355	0.0039
7-methylguanine	Nucleotide	Purine Metabolism, Guanine containing	0.777739	0.0121
1-palmitoyl-2-gamma-linolenoyl-GPC (16:0/18:3n6)*	Lipid	Phosphatidylcholine (PC)	0.776535	0.0284
1-oleoylglycerol (18:1)	Lipid	Monoacylglycerol	0.772882	0.0384
5-dodecenoate (12:1n7)	Lipid	Medium Chain Fatty Acid	0.77104	0.03
glycosyl ceramide (d18:2/24:1, d18:1/24:2)*	Lipid	Hexosylceramides (HCER)	0.770031	0.0254
1-linoleoylglycerol (18:2)	Lipid	Monoacylglycerol	0.768251	0.0428
3-formylindole	Xenobiotics	Food Component/Plant	0.767859	0.0011
pyridoxine (Vitamin B6)	Cofactors and Vitamins	Vitamin B6 Metabolism	0.763349	0.0197
alpha-hydroxyisovalerate	Amino Acid	Leucine, Isoleucine and Valine Metabolism	0.75861	0.0275
uridine 3'-monophosphate (3'-UMP)	Nucleotide	Pyrimidine Metabolism, Uracil containing	0.753142	0.0293
1-stearoyl-2-oleoyl-GPI (18:0/18:1)*	Lipid	Phosphatidylinositol (PI)	0.751098	0.0106
hexadecasphingosine (d16:1)*	Lipid	Sphingosines	0.750422	0.0458
folate	Cofactors and Vitamins	Folate Metabolism	0.748926	0.0042
1-myristoyl-2-arachidonoyl-GPC (14:0/20:4)*	Lipid	Phosphatidylcholine (PC)	0.746597	0.0328
palmitoyl-oleoyl-glycerol (16:0/18:1) [1]*	Lipid	Diacylglycerol	0.745423	0.0027
palmitoyl-palmitoyl-glycerol (16:0/16:0) [2]*	Lipid	Diacylglycerol	0.745197	0.0006
stearoyl-arachidonoyl-glycerol (18:0/20:4) [2]*	Lipid	Diacylglycerol	0.743746	0.0155
palmitoyl dihydrosphingomyelin (d18:0/16:0)*	Lipid	Dihydrosphingomyelins	0.743595	<0.0001
alpha-ketoglutaramate*	Amino Acid	Glutamate Metabolism	0.738373	0.0045
3-hydroxyhippurate	Xenobiotics	Benzoate Metabolism	0.73801	0.0207
2,3-dihydroxy-5-methylthio-4-pentenoate (DMTPA)*	Amino Acid	Methionine, Cysteine, SAM and Taurine Metabolism	0.736461	0.0171
ximenoylcarnitine (C26:1)*	Lipid	Fatty Acid Metabolism (Acyl Carnitine, Monounsaturated)	0.736387	<0.0001
4-cholesten-3-one	Lipid	Sterol	0.733845	0.0092
linoleoyl-arachidonoyl-glycerol (18:2/20:4) [1]*	Lipid	Diacylglycerol	0.732306	0.0009
glycosyl-N-stearoyl-sphingosine (d18:1/18:0)	Lipid	Hexosylceramides (HCER)	0.729872	0.029
sphingomyelin (d17:1/14:0, d16:1/15:0)*	Lipid	Sphingomyelins	0.726662	<0.0001
N6,N6,N6-trimethyllysine	Amino Acid	Lysine Metabolism	0.726195	0.0039
heme	Cofactors and Vitamins	Hemoglobin and Porphyrin Metabolism	0.721555	0.0039
1-palmitoyl-2-arachidonoyl-GPI (16:0/20:4)*	Lipid	Phosphatidylinositol (PI)	0.721376	0.0045
4-ethylphenylsulfate	Xenobiotics	Benzoate Metabolism	0.719804	0.0194
citrate	Energy	TCA Cycle	0.719709	0.0199
sphinganine	Lipid	Sphingolipid Synthesis	0.71944	0.0052
1-myristoyl-2-palmitoyl-GPC (14:0/16:0)	Lipid	Phosphatidylcholine (PC)	0.718012	0.0133
p-cresol sulfate	Xenobiotics	Benzoate Metabolism	0.717435	0.0123
cytidine 5'-monophosphate (5'-CMP)	Nucleotide	Pyrimidine Metabolism, Cytidine containing	0.715831	0.0252
2-hydroxyhippurate (salicylurate)	Xenobiotics	Benzoate Metabolism	0.713373	0.005
glycosyl-N-tricosanoyl-sphingadienine (d18:2/23:0)*	Lipid	Hexosylceramides (HCER)	0.712424	0.0284
carboxyethyl-GABA	Amino Acid	Glutamate Metabolism	0.712417	0.0076
O-methyltyrosine	Amino Acid	Tyrosine Metabolism	0.710711	0.0051
1-stearoyl-GPC (18:0)	Lipid	Lysophospholipid	0.71011	0.0196
palmitoyl-linoleoyl-glycerol (16:0/18:2) [2]*	Lipid	Diacylglycerol	0.709215	0.0015
sphingomyelin (d18:0/20:0, d16:0/22:0)*	Lipid	Dihydrosphingomyelins	0.702919	<0.0001
sedoheptulose-7-phosphate	Carbohydrate	Pentose Phosphate Pathway	0.698386	0.034
2,4-dihydroxybutyrate	Lipid	Fatty Acid, Dihydroxy	0.691244	0.0002
behenoyl dihydrosphingomyelin (d18:0/22:0)*	Lipid	Dihydrosphingomyelins	0.689136	<0.0001
myristoyl dihydrosphingomyelin (d18:0/14:0)*	Lipid	Dihydrosphingomyelins	0.686002	<0.0001
diacylglycerol (14:0/18:1, 16:0/16:1) [2]*	Lipid	Diacylglycerol	0.684306	0.0004
ribose	Carbohydrate	Pentose Metabolism	0.682638	0.0009
5-(galactosylhydroxy)-L-lysine	Amino Acid	Lysine Metabolism	0.682448	0.0025
1-palmitoleoyl-2-linolenoyl-GPC (16:1/18:3)*	Lipid	Phosphatidylcholine (PC)	0.681812	0.0021
arabonate/xylonate	Carbohydrate	Pentose Metabolism	0.679422	0.0042
sphingadienine	Lipid	Sphingolipid Synthesis	0.679219	0.0014
laurylcarnitine (C12)	Lipid	Fatty Acid Metabolism (Acyl Carnitine, Medium Chain)	0.679161	0.0002
aconitate [cis or trans]	Energy	TCA Cycle	0.678736	0.0042
UDP-glucuronate	Carbohydrate	Nucleotide Sugar	0.678467	0.0234
methylmalonate (MMA)	Lipid	Fatty Acid Metabolism (also BCAA Metabolism)	0.662727	0.0073
1-lignoceroyl-GPC (24:0)	Lipid	Lysophospholipid	0.657812	0.0006
uridine 5'-diphosphate (UDP)	Nucleotide	Pyrimidine Metabolism, Uracil containing	0.650401	0.0193
cytidine	Nucleotide	Pyrimidine Metabolism, Cytidine containing	0.649878	0.0002
fructose	Carbohydrate	Fructose, Mannose and Galactose Metabolism	0.64981	0.0073
margaroylcarnitine (C17)*	Lipid	Fatty Acid Metabolism (Acyl Carnitine, Long Chain Saturated)	0.645068	<0.0001
adenosine 3'-monophosphate (3'-AMP)	Nucleotide	Purine Metabolism, Adenine containing	0.64456	0.0044
3-(3-amino-3-carboxypropyl)uridine*	Nucleotide	Pyrimidine Metabolism, Uracil containing	0.64085	<0.0001
mannose	Carbohydrate	Fructose, Mannose and Galactose Metabolism	0.63904	0.001
sphingosine	Lipid	Sphingosines	0.63539	0.0002
fructose 1,6-diphosphate/glucose 1,6-diphosphate/myo-inositol diphosphates	Carbohydrate	Glycolysis, Gluconeogenesis, and Pyruvate Metabolism	0.634043	0.0187
penicillin G	Xenobiotics	Drug - Antibiotic	0.632831	0.0051
3-methylhistidine	Amino Acid	Histidine Metabolism	0.631126	0.0004
oleoylcarnitine (C18:1)	Lipid	Fatty Acid Metabolism (Acyl Carnitine, Monounsaturated)	0.627617	<0.0001
octanoylcarnitine (C8)	Lipid	Fatty Acid Metabolism (Acyl Carnitine, Medium Chain)	0.611274	<0.0001
urea	Amino Acid	Urea cycle; Arginine and Proline Metabolism	0.610062	<0.0001
7-hydroxycholesterol (alpha or beta)	Lipid	Sterol	0.609254	<0.0001
N-acetylglycine	Amino Acid	Glycine, Serine and Threonine Metabolism	0.601507	<0.0001
N-methylproline	Amino Acid	Urea cycle; Arginine and Proline Metabolism	0.589288	0.0093
lignoceroylcarnitine (C24)*	Lipid	Fatty Acid Metabolism (Acyl Carnitine, Long Chain Saturated)	0.587511	<0.0001
dimethylmalonic acid	Lipid	Fatty Acid, Dicarboxylate	0.587477	0.0142
methionine sulfoxide	Amino Acid	Methionine, Cysteine, SAM and Taurine Metabolism	0.581777	<0.0001
nervonoylcarnitine (C24:1)*	Lipid	Fatty Acid Metabolism (Acyl Carnitine, Monounsaturated)	0.580472	<0.0001
ethylmalonate	Amino Acid	Leucine, Isoleucine and Valine Metabolism	0.580222	0.0046
palmitoylcarnitine (C16)	Lipid	Fatty Acid Metabolism (Acyl Carnitine, Long Chain Saturated)	0.579789	<0.0001
isocitrate	Energy	TCA Cycle	0.576469	<0.0001
glucose 6-phosphate	Carbohydrate	Glycolysis, Gluconeogenesis, and Pyruvate Metabolism	0.56406	<0.0001
erucoylcarnitine (C22:1)*	Lipid	Fatty Acid Metabolism (Acyl Carnitine, Monounsaturated)	0.526869	<0.0001
threonate	Cofactors and Vitamins	Ascorbate and Aldarate Metabolism	0.526227	<0.0001
N1-methyladenosine	Nucleotide	Purine Metabolism, Adenine containing	0.521897	0.0019
galactose 1-phosphate	Carbohydrate	Fructose, Mannose and Galactose Metabolism	0.509191	<0.0001
stearoylcarnitine (C18)	Lipid	Fatty Acid Metabolism (Acyl Carnitine, Long Chain Saturated)	0.502053	<0.0001
arachidoylcarnitine (C20)*	Lipid	Fatty Acid Metabolism (Acyl Carnitine, Long Chain Saturated)	0.484633	<0.0001
eicosenoylcarnitine (C20:1)*	Lipid	Fatty Acid Metabolism (Acyl Carnitine, Monounsaturated)	0.483669	<0.0001
phenylpyruvate	Amino Acid	Phenylalanine Metabolism	0.461702	0.0002
N-acetylmethionine sulfoxide	Amino Acid	Methionine, Cysteine, SAM and Taurine Metabolism	0.449433	<0.0001
behenoylcarnitine (C22)*	Lipid	Fatty Acid Metabolism (Acyl Carnitine, Long Chain Saturated)	0.43988	<0.0001
orotate	Nucleotide	Pyrimidine Metabolism, Orotate containing	0.417553	<0.0001
succinylcarnitine (C4-DC)	Energy	TCA Cycle	0.41641	<0.0001
2-linoleoylglycerol (18:2)	Lipid	Monoacylglycerol	0.396802	<0.0001
myristoylcarnitine (C14)	Lipid	Fatty Acid Metabolism (Acyl Carnitine, Long Chain Saturated)	0.383838	<0.0001
creatine phosphate	Amino Acid	Creatine Metabolism	0.359647	0.0001
4-chlorobenzoic acid	Xenobiotics	Chemical	0.301723	<0.0001
glucose	Carbohydrate	Glycolysis, Gluconeogenesis, and Pyruvate Metabolism	0.204802	0.0011
2-methylbutyrylcarnitine (C5)	Amino Acid	Leucine, Isoleucine and Valine Metabolism	0.195976	<0.0001
Two-way ANOVA, 5 % FDR for multiple comparisons (n = 3, metformin- treated cells vs vehicle).
