# Supplementary material for: Systems level profiling of chemotherapy-induced stress resolution in cancer cells reveals druggable trade-offs
Source: Proc Natl Acad Sci U S A. 2021 Apr 21;118(17):e2018229118. doi: 10.1073/pnas.2018229118 (PMC8092411; doi:10.1073/pnas.2018229118)
Supplement: Supplementary File [file pnas.2018229118.st08.xlsx]

## Sheet: AA
Table 8. Amino acids levels in RPMI-8226 cells treated with Cfz (750 nM, 1h) measured by LC-MS.
	day 0		day 1			day 2			day 4			day 6			day 8			day 10
	Mean	SEM	Mean	SEM	p	Mean	SEM	p	Mean	SEM	p	Mean	SEM	p	Mean	SEM	p	Mean	SEM	p
alanine	0.8056	0.116809	0.655167	0.0884924	0.9328	0.766133	0.0436544	0.9997	0.992267	0.139603	0.8509	1.7119	0.124063	0.0022	1.69473	0.0657524	0.0026	1.1023	0.274349	0.4998
arginine	1.0523	0.147514	0.8145	0.102495	0.7041	0.766667	0.0656603	0.5474	0.752633	0.100856	0.5032	1.08847	0.0852686	0.9997	1.08933	0.0571752	0.9997	1.2162	0.290508	0.911
asparagine	1.01557	0.150964	0.6986	0.0994084	0.4253	0.787833	0.0765118	0.7158	0.878533	0.12678	0.9516	1.2689	0.100175	0.6292	1.208	0.106006	0.8271	0.930833	0.241101	0.9949
aspartate	1.68847	0.253818	1.35267	0.168391	0.4788	1.1069	0.150402	0.081	0.791167	0.11749	0.0054	0.611967	0.0317381	0.0012	0.615567	0.0375273	0.0012	0.7899	0.192793	0.0054
cysteine	0.3645	0.0795068	2.537	0.226542	<0.0001	1.03573	0.157989	0.0102	0.747667	0.135098	0.1942	0.561033	0.0509769	0.7576	0.6637	0.0507929	0.3958	0.3384	0.0770527	0.9998
glutamate	1.53733	0.230527	1.22337	0.115814	0.3712	0.840833	0.11771	0.0091	0.677833	0.0994506	0.0017	0.5328	0.0296935	0.0004	0.559667	0.0172233	0.0005	0.799967	0.159107	0.006
glutamine	2.37197	0.309283	0.847733	0.105097	<0.0001	0.861367	0.172953	<0.0001	0.463933	0.070714	<0.0001	0.461033	0.0372059	<0.0001	0.4733	0.0690291	<0.0001	0.5048	0.145581	<0.0001
glycine	0.9871	0.141769	1.26177	0.153853	0.431	0.883767	0.100073	0.9745	0.689367	0.0894978	0.3577	0.819467	0.0636212	0.8277	0.8158	0.0569486	0.8154	0.7576	0.181141	0.5959
histidine	1.54243	0.263423	0.767167	0.108513	0.0502	0.876067	0.0322394	0.1053	0.893433	0.138511	0.118	1.2405	0.0494634	0.7354	1.1765	0.110922	0.5771	1.28973	0.363592	0.8465
isoleucine	1.36753	0.192727	0.827733	0.118188	0.1107	0.802633	0.0692595	0.0903	0.791333	0.108609	0.0822	1.03673	0.0750508	0.4869	1.02403	0.0779934	0.4519	1.1181	0.29549	0.7294
leucine	1.26743	0.175453	0.805633	0.117792	0.1927	0.859067	0.0480751	0.2852	0.806033	0.115125	0.1932	1.04313	0.0759177	0.7922	1.01177	0.0992646	0.6995	1.0539	0.293377	0.8218
lysine	1.29597	0.206146	0.8996	0.140593	0.4891	0.961867	0.0313981	0.6427	0.8086	0.110093	0.3028	1.0417	0.0582866	0.8348	0.990833	0.117402	0.7157	1.42533	0.384638	0.9908
methionine	1.20117	0.188633	0.793867	0.127724	0.3301	0.913633	0.0489148	0.6449	0.816167	0.111473	0.38	1.167	0.088358	0.9998	1.0252	0.138037	0.9257	1.08193	0.292406	0.9868
phenylalanine	1.25547	0.189004	0.849567	0.130532	0.3581	0.943633	0.0336014	0.5992	0.814467	0.117276	0.2868	1.11897	0.0818313	0.978	1.05573	0.119677	0.8918	1.16607	0.317578	0.997
proline	1.10193	0.164278	0.704	0.0878365	0.481	0.735467	0.0482617	0.5569	1.0077	0.134546	0.9979	1.62727	0.132067	0.2387	1.5582	0.13867	0.3556	1.6032	0.382578	0.2754
serine	1.4764	0.209496	0.875467	0.121769	0.0619	0.926	0.0442251	0.0947	0.760567	0.113435	0.0228	1.0063	0.0682063	0.1801	0.9352	0.123284	0.1021	0.926067	0.261168	0.0947
threonine	1.1456	0.16939	0.781233	0.107336	0.3002	0.923533	0.0407384	0.7336	0.844	0.115385	0.47	1.09907	0.0741003	0.9997	0.9983	0.0851546	0.9343	0.9349	0.256336	0.7705
tryptophan	1.16703	0.176928	0.816067	0.143034	0.5386	1.0452	0.0310819	0.9903	0.917733	0.144627	0.8071	1.19507	0.129279	0.9999	1.03407	0.14821	0.9848	1.08357	0.312289	0.9981
tyrosine	1.2395	0.24583	0.8657	0.157255	0.6746	1.01317	0.0446027	0.9382	0.8506	0.139957	0.6417	1.2863	0.182991	0.9998	1.0619	0.193381	0.9786	1.24327	0.384102	>0.9999
valine	1.31283	0.260981	0.8156	0.126571	0.2471	0.973733	0.0265253	0.5871	0.872833	0.128217	0.3488	1.0793	0.0509919	0.8536	1.051	0.168799	0.7886	1.05313	0.292817	0.7938
One-way ANOVA, Dunnett's test for multiple comparisons (n = 3, vs day 0).
