# Supplementary material for: Systems level profiling of chemotherapy-induced stress resolution in cancer cells reveals druggable trade-offs
Source: Proc Natl Acad Sci U S A. 2021 Apr 21;118(17):e2018229118. doi: 10.1073/pnas.2018229118 (PMC8092411; doi:10.1073/pnas.2018229118)
Supplement: Supplementary File [file pnas.2018229118.st09.xlsx]

## Sheet: TCA
Table 9. Levels of TCA cycle intermediates in RPMI-8226 cells treated with Cfz (750 nM, 1h) measured by LC-MS.
			day 1			day 2			day 4			day 6			day 8			day 10
	Mean	SEM	Mean	SEM	p	Mean	SEM	p	Mean	SEM	p	Mean	SEM	p	Mean	SEM	p	Mean	SEM	p
acetyl-CoA	1.06387	0.217854	0.331367	0.0167472	0.2645	0.725	0.136506	0.8713	1.0493	0.29919	>0.9999	2.19733	0.389903	0.0414	1.7551	0.294338	0.3122	1.51627	0.316525	0.6899
coenzyme A	0.841267	0.168844	1.21077	0.101817	0.2631	0.550333	0.106408	0.4741	0.7667	0.138183	0.9964	0.853867	0.104592	>0.9999	0.9082	0.102262	0.998	0.8947	0.186504	0.9996
citrate	0.849933	0.105019	1.0135	0.124739	0.9364	0.900567	0.155312	0.9997	0.8381	0.141021	>0.9999	0.9698	0.0732015	0.984	0.8194	0.0370282	0.9998	1.2089	0.300179	0.4132
aconitate	0.784933	0.0923776	0.8347	0.1197	0.9997	0.923733	0.14197	0.9765	0.874367	0.158957	0.9971	0.7337	0.0784958	0.9997	0.658	0.0527347	0.9846	1.43193	0.336687	0.0647
α-ketoglutarate	1.40543	0.210803	0.9944	0.0644856	0.1656	0.606333	0.0663476	0.0033	0.744267	0.114012	0.0136	0.896167	0.0724434	0.0646	0.861733	0.0226899	0.0457	0.970533	0.215055	0.1328
succinate	0.820833	0.106242	1.8108	0.458892	0.0147	0.683667	0.0796647	0.9907	0.437433	0.0436323	0.573	0.457833	0.0378345	0.6213	0.497467	0.0983149	0.7157	0.660867	0.169985	0.9798
fumarate	1.36133	0.222286	0.830633	0.12233	0.2265	1.13127	0.1956	0.8782	0.891433	0.195607	0.3245	0.8141	0.0340532	0.2044	0.671933	0.0438002	0.0796	1.04937	0.302204	0.69
malate	1.31527	0.187653	1.09117	0.149931	0.6897	0.770067	0.093075	0.0486	0.755167	0.125165	0.0418	0.485333	0.0572956	0.0027	0.5286	0.0328501	0.0042	0.852333	0.18686	0.1081
One-way ANOVA, Dunnett's test for multiple comparisons (n = 3, vs day 0).
