# Supplementary material for: Systems level profiling of chemotherapy-induced stress resolution in cancer cells reveals druggable trade-offs
Source: Proc Natl Acad Sci U S A. 2021 Apr 21;118(17):e2018229118. doi: 10.1073/pnas.2018229118 (PMC8092411; doi:10.1073/pnas.2018229118)
Supplement: Supplementary File [file pnas.2018229118.st10.xlsx]

## Sheet: GCN2iB (no cfz)
Table 10. Deregulated metabolites after GCN2 inhibition (GCN2iB, 1 µM, 24h) in RPMI-8226 cells, measured by LC-MS.
BIOCHEMICAL	SUPER_PATHWAY	SUB_PATHWAY	Ratio	p
3-hydroxydecanoylcarnitine	Lipid	Fatty Acid Metabolism (Acyl Carnitine, Hydroxy)	2.74495	0.0072
(S)-3-hydroxybutyrylcarnitine	Lipid	Fatty Acid Metabolism (Acyl Carnitine, Hydroxy)	2.70374	0.0023
butyryl/isobutyryl CoA	Amino Acid	Leucine, Isoleucine and Valine Metabolism	2.45122	0.0053
3-hydroxyhexanoate	Lipid	Fatty Acid, Monohydroxy	2.40073	0.0057
3-hydroxydecanoate	Lipid	Fatty Acid, Monohydroxy	2.33054	0.0008
3-hydroxylaurate	Lipid	Fatty Acid, Monohydroxy	2.04473	0.0038
(R)-3-hydroxybutyrylcarnitine	Lipid	Fatty Acid Metabolism (Acyl Carnitine, Hydroxy)	1.78308	0.0313
hexanoylcarnitine (C6)	Lipid	Fatty Acid Metabolism (Acyl Carnitine, Medium Chain)	1.76735	0.0093
S-1-pyrroline-5-carboxylate	Amino Acid	Glutamate Metabolism	1.68777	0.0497
N6-succinyladenosine	Nucleotide	Purine Metabolism, Adenine containing	1.54135	0.0053
phosphopantetheine	Cofactors and Vitamins	Pantothenate and CoA Metabolism	1.52676	0.0368
3-aminoisobutyrate	Nucleotide	Pyrimidine Metabolism, Thymine containing	1.44649	0.0468
N2,N2-dimethylguanosine	Nucleotide	Purine Metabolism, Guanine containing	0.726439	0.0225
succinylcarnitine (C4-DC)	Energy	TCA Cycle	0.723382	<0.0001
galactose 1-phosphate	Carbohydrate	Fructose, Mannose and Galactose Metabolism	0.718148	0.0361
N-acetylglutamine	Amino Acid	Glutamate Metabolism	0.714127	0.0416
myo-inositol	Lipid	Inositol Metabolism	0.693214	0.0453
1-palmitoyl-GPC (16:0)	Lipid	Lysophospholipid	0.690811	0.029
5,6-dihydrouridine	Nucleotide	Pyrimidine Metabolism, Uracil containing	0.687156	0.0333
aspartate	Amino Acid	Alanine and Aspartate Metabolism	0.678659	0.0005
cystathionine	Amino Acid	Methionine, Cysteine, SAM and Taurine Metabolism	0.675959	0.0114
1-oleoyl-GPE (18:1)	Lipid	Lysophospholipid	0.660302	0.0133
acetylphosphate	Energy	Oxidative Phosphorylation	0.653241	0.0314
1-arachidonoyl-GPC (20:4n6)*	Lipid	Lysophospholipid	0.651989	0.0453
adenine	Nucleotide	Purine Metabolism, Adenine containing	0.647597	0.0398
2-palmitoyl-GPC (16:0)*	Lipid	Lysophospholipid	0.641511	0.0188
fumarate	Energy	TCA Cycle	0.633621	0.0193
propionylcarnitine (C3)	Lipid	Fatty Acid Metabolism (also BCAA Metabolism)	0.624552	0.0016
3-hydroxyadipate*	Lipid	Fatty Acid, Dicarboxylate	0.621919	0.0161
methylmalonate (MMA)	Lipid	Fatty Acid Metabolism (also BCAA Metabolism)	0.621252	0.0013
spermidine	Amino Acid	Polyamine Metabolism	0.610463	0.0005
pyridoxal phosphate	Cofactors and Vitamins	Vitamin B6 Metabolism	0.60821	0.0227
fructose 1,6-diphosphate/glucose 1,6-diphosphate/myo-inositol diphosphates	Carbohydrate	Glycolysis, Gluconeogenesis, and Pyruvate Metabolism	0.604819	0.0014
gamma-glutamylglutamate	Peptide	Gamma-glutamyl Amino Acid	0.597565	0.0396
mannitol/sorbitol	Carbohydrate	Fructose, Mannose and Galactose Metabolism	0.587646	0.0399
citrulline	Amino Acid	Urea cycle; Arginine and Proline Metabolism	0.579965	0.0355
glycerol	Lipid	Glycerolipid Metabolism	0.5777	0.0214
pyridoxate	Cofactors and Vitamins	Vitamin B6 Metabolism	0.574747	0.0374
2'-deoxycytidine 5'-monophosphate	Nucleotide	Pyrimidine Metabolism, Cytidine containing	0.57365	0.0019
glutamine	Amino Acid	Glutamate Metabolism	0.572133	0.0002
3-methylhistidine	Amino Acid	Histidine Metabolism	0.571556	0.0435
1-linoleoyl-GPC (18:2)	Lipid	Lysophospholipid	0.571397	0.0001
formiminoglutamate	Amino Acid	Histidine Metabolism	0.570079	0.0175
uridine 5'-diphosphate (UDP)	Nucleotide	Pyrimidine Metabolism, Uracil containing	0.559461	0.0025
3-hydroxyhippurate	Xenobiotics	Benzoate Metabolism	0.555888	0.0291
oleoyl-linoleoyl-glycerol (18:1/18:2) [1]	Lipid	Diacylglycerol	0.546426	0.0313
penicillin G	Xenobiotics	Drug - Antibiotic	0.540803	0.0019
p-cresol sulfate	Xenobiotics	Benzoate Metabolism	0.53993	0.0115
guanosine 5'- diphosphate (GDP)	Nucleotide	Purine Metabolism, Guanine containing	0.538294	0.0007
4-chlorobenzoic acid	Xenobiotics	Chemical	0.529812	0.0019
5-(galactosylhydroxy)-L-lysine	Amino Acid	Lysine Metabolism	0.52653	0.0065
N-acetylmethionine sulfoxide	Amino Acid	Methionine, Cysteine, SAM and Taurine Metabolism	0.5207	0.0037
glucuronate	Carbohydrate	Aminosugar Metabolism	0.514389	0.0142
glycosyl ceramide (d16:1/24:1, d18:1/22:1)*	Lipid	Hexosylceramides (HCER)	0.510165	0.0095
fructose	Carbohydrate	Fructose, Mannose and Galactose Metabolism	0.494509	0.0024
gamma-glutamylglutamine	Peptide	Gamma-glutamyl Amino Acid	0.493751	<0.0001
spermine	Amino Acid	Polyamine Metabolism	0.488945	<0.0001
4-ethylphenylsulfate	Xenobiotics	Benzoate Metabolism	0.488845	0.0022
quinolinate	Cofactors and Vitamins	Nicotinate and Nicotinamide Metabolism	0.418124	0.0029
glucose	Carbohydrate	Glycolysis, Gluconeogenesis, and Pyruvate Metabolism	0.413016	<0.0001
cysteine s-sulfate	Amino Acid	Methionine, Cysteine, SAM and Taurine Metabolism	0.394994	<0.0001
gamma-glutamylserine	Peptide	Gamma-glutamyl Amino Acid	0.38624	0.0002
1-palmitoylglycerol (16:0)	Lipid	Monoacylglycerol	0.383793	<0.0001
Two-way ANOVA, 5 % FDR for multiple comparisons (n = 3, GCN2iB- treated cells vs vehicle).

## Sheet: GCN2iB (cfz early)
Table 10. Deregulated metabolites after GCN2 inhibition (GCN2iB, 1 µM, 24h) in RPMI-8226 cells treated with Cfz (750 nM, 1h) at early stage (day 1), measured by LC-MS.
BIOCHEMICAL	SUPER_PATHWAY	SUB_PATHWAY	Ratio	p
1-palmitoylglycerol (16:0)	Lipid	Monoacylglycerol	2.91038	<0.0001
N-oleoyltaurine	Lipid	Endocannabinoid	2.04844	<0.0001
benzoate	Xenobiotics	Benzoate Metabolism	1.93112	<0.0001
(S)-3-hydroxybutyrylcarnitine	Lipid	Fatty Acid Metabolism (Acyl Carnitine, Hydroxy)	1.84195	0.0021
2-linoleoylglycerol (18:2)	Lipid	Monoacylglycerol	1.79652	0.0001
N-stearoyltaurine	Lipid	Endocannabinoid	1.7257	<0.0001
oleoylcholine	Lipid	Fatty Acid Metabolism (Acyl Choline)	1.70563	<0.0001
galactonate	Carbohydrate	Fructose, Mannose and Galactose Metabolism	1.61074	0.0339
1,2-dipalmitoyl-GPG (16:0/16:0)	Lipid	Phosphatidylglycerol (PG)	1.5838	0.0402
adrenate (22:4n6)	Lipid	Long Chain Polyunsaturated Fatty Acid (n3 and n6)	1.58075	0.0307
quinolinate	Cofactors and Vitamins	Nicotinate and Nicotinamide Metabolism	1.49624	0.0131
1-oleoylglycerol (18:1)	Lipid	Monoacylglycerol	1.41443	0.02
erucate (22:1n9)	Lipid	Long Chain Monounsaturated Fatty Acid	1.39662	0.0462
kynurenine	Amino Acid	Tryptophan Metabolism	1.39186	0.0056
1-linoleoylglycerol (18:2)	Lipid	Monoacylglycerol	1.37791	0.0159
margarate (17:0)	Lipid	Long Chain Saturated Fatty Acid	1.35022	0.0425
stearate (18:0)	Lipid	Long Chain Saturated Fatty Acid	1.32232	0.0436
palmitoylcarnitine (C16)	Lipid	Fatty Acid Metabolism (Acyl Carnitine, Long Chain Saturated)	1.31499	0.0274
phenyllactate (PLA)	Amino Acid	Phenylalanine Metabolism	1.29103	0.0156
sphinganine	Lipid	Sphingolipid Synthesis	1.27725	0.0455
N('1)-acetylspermidine	Amino Acid	Polyamine Metabolism	1.17238	<0.0001
sphingosine	Lipid	Sphingosines	1.165	0.009
N-acetylputrescine	Amino Acid	Polyamine Metabolism	1.05086	0.0004
cystine	Amino Acid	Methionine, Cysteine, SAM and Taurine Metabolism	0.886178	0.0219
cysteine s-sulfate	Amino Acid	Methionine, Cysteine, SAM and Taurine Metabolism	0.820405	0.0482
N-acetylcysteine	Amino Acid	Methionine, Cysteine, SAM and Taurine Metabolism	0.770593	0.0028
hexadecasphingosine (d16:1)*	Lipid	Sphingosines	0.770433	0.0065
glutathione, reduced (GSH)	Amino Acid	Glutathione Metabolism	0.745278	0.0199
palmitoleoyl-oleoyl-glycerol (16:1/18:1) [2]*	Lipid	Diacylglycerol	0.735864	0.0072
uridine 3'-monophosphate (3'-UMP)	Nucleotide	Pyrimidine Metabolism, Uracil containing	0.728343	0.0232
adenylosuccinate	Nucleotide	Purine Metabolism, Adenine containing	0.727541	0.0125
1-linoleoyl-GPG (18:2)*	Lipid	Lysophospholipid	0.723817	0.0217
uridine 5'-diphosphate (UDP)	Nucleotide	Pyrimidine Metabolism, Uracil containing	0.71828	0.0069
isobutyrylcarnitine (C4)	Amino Acid	Leucine, Isoleucine and Valine Metabolism	0.715709	0.0038
2-methylbutyrylcarnitine (C5)	Amino Acid	Leucine, Isoleucine and Valine Metabolism	0.715493	0.0238
alpha-ketoglutarate	Energy	TCA Cycle	0.715169	0.0247
gamma-glutamylserine	Peptide	Gamma-glutamyl Amino Acid	0.672278	0.0063
isoleucylglycine	Peptide	Dipeptide	0.67018	0.0036
gamma-glutamylglutamate	Peptide	Gamma-glutamyl Amino Acid	0.669738	0.001
phenylalanylalanine	Peptide	Dipeptide	0.669392	0.0007
linoleoyl-arachidonoyl-glycerol (18:2/20:4) [2]*	Lipid	Diacylglycerol	0.635134	0.0069
adenosine 3'-monophosphate (3'-AMP)	Nucleotide	Purine Metabolism, Adenine containing	0.630765	0.0026
fructose 1,6-diphosphate/glucose 1,6-diphosphate/myo-inositol diphosphates	Carbohydrate	Glycolysis, Gluconeogenesis, and Pyruvate Metabolism	0.614811	0.0064
methylmalonate (MMA)	Lipid	Fatty Acid Metabolism (also BCAA Metabolism)	0.606188	0.003
cysteinylglycine	Amino Acid	Glutathione Metabolism	0.581329	<0.0001
linoleoyl-arachidonoyl-glycerol (18:2/20:4) [1]*	Lipid	Diacylglycerol	0.563149	0.0285
guanosine 5'- diphosphate (GDP)	Nucleotide	Purine Metabolism, Guanine containing	0.550248	<0.0001
3-hydroxyadipate*	Lipid	Fatty Acid, Dicarboxylate	0.516984	0.0039
2S,3R-dihydroxybutyrate	Lipid	Fatty Acid, Dihydroxy	0.465305	0.0004
glucuronate	Carbohydrate	Aminosugar Metabolism	0.439097	0.0005
Two-way ANOVA, 5 % FDR for multiple comparisons (n = 3, GCN2iB- treated cells vs vehicle).

## Sheet: GCN2iB (cfz late)
Table 10. Deregulated metabolites after GCN2 inhibition (GCN2iB, 1 µM, 24h) in RPMI-8226 cells treated with Cfz (750 nM, 1h) at late stage (day 5), measured by LC-MS.
BIOCHEMICAL	SUPER_PATHWAY	SUB_PATHWAY	Ratio	p
trizma acetate	Xenobiotics	Chemical	4.72345	0.0006
1-palmitoylglycerol (16:0)	Lipid	Monoacylglycerol	2.45374	<0.0001
orotate	Nucleotide	Pyrimidine Metabolism, Orotate containing	2.21492	<0.0001
cystine	Amino Acid	Methionine, Cysteine, SAM and Taurine Metabolism	2.10896	0.002
N-oleoyltaurine	Lipid	Endocannabinoid	2.02338	0.0001
3-aminoisobutyrate	Nucleotide	Pyrimidine Metabolism, Thymine containing	2.00998	<0.0001
1-oleoyl-GPS (18:1)	Lipid	Lysophospholipid	1.82853	0.0056
N-acetyl-aspartyl-glutamate (NAAG)	Amino Acid	Glutamate Metabolism	1.75841	0.0023
(S)-3-hydroxybutyrylcarnitine	Lipid	Fatty Acid Metabolism (Acyl Carnitine, Hydroxy)	1.7216	0.005
myo-inositol	Lipid	Inositol Metabolism	1.71261	0.001
1-oleoyl-GPG (18:1)*	Lipid	Lysophospholipid	1.69852	0.0189
pterin	Cofactors and Vitamins	Pterin Metabolism	1.69459	0.0245
hexanoylcarnitine (C6)	Lipid	Fatty Acid Metabolism (Acyl Carnitine, Medium Chain)	1.67656	0.0005
ergothioneine	Xenobiotics	Food Component/Plant	1.67311	0.0035
3-hydroxyadipate*	Lipid	Fatty Acid, Dicarboxylate	1.63383	0.0273
N6-carbamoylthreonyladenosine	Nucleotide	Purine Metabolism, Adenine containing	1.62317	0.0214
S-methylcysteine sulfoxide	Amino Acid	Methionine, Cysteine, SAM and Taurine Metabolism	1.5801	0.0216
3-hydroxyhexanoate	Lipid	Fatty Acid, Monohydroxy	1.56454	0.0459
butyryl/isobutyryl CoA	Amino Acid	Leucine, Isoleucine and Valine Metabolism	1.53919	0.0165
retinol (Vitamin A)	Cofactors and Vitamins	Vitamin A Metabolism	1.51455	0.0434
adrenate (22:4n6)	Lipid	Long Chain Polyunsaturated Fatty Acid (n3 and n6)	1.50582	0.0005
1-oleoyl-GPI (18:1)	Lipid	Lysophospholipid	1.50394	0.0367
3-hydroxydecanoate	Lipid	Fatty Acid, Monohydroxy	1.49619	0.0127
biotin	Cofactors and Vitamins	Biotin Metabolism	1.47594	0.0091
N-acetylglucosamine 6-phosphate	Carbohydrate	Aminosugar Metabolism	1.41283	0.0469
2'-deoxyadenosine 5'-monophosphate	Nucleotide	Purine Metabolism, Adenine containing	1.40974	0.0347
1-carboxyethylvaline	Amino Acid	Leucine, Isoleucine and Valine Metabolism	1.40974	0.0318
phosphoethanolamine	Lipid	Phospholipid Metabolism	1.37789	0.0323
docosapentaenoate (n3 DPA; 22:5n3)	Lipid	Long Chain Polyunsaturated Fatty Acid (n3 and n6)	1.34999	0.015
docosahexaenoate (DHA; 22:6n3)	Lipid	Long Chain Polyunsaturated Fatty Acid (n3 and n6)	1.3474	0.0236
oleoylcarnitine (C18:1)	Lipid	Fatty Acid Metabolism (Acyl Carnitine, Monounsaturated)	1.34168	<0.0001
margaroylcarnitine (C17)*	Lipid	Fatty Acid Metabolism (Acyl Carnitine, Long Chain Saturated)	1.33514	0.0006
cytidine 5'-diphosphocholine	Lipid	Phospholipid Metabolism	1.33453	0.0238
butyrylcarnitine (C4)	Lipid	Fatty Acid Metabolism (also BCAA Metabolism)	1.33029	0.0227
nisinate (24:6n3)	Lipid	Long Chain Polyunsaturated Fatty Acid (n3 and n6)	1.32275	0.0134
docosatrienoate (22:3n6)*	Lipid	Long Chain Polyunsaturated Fatty Acid (n3 and n6)	1.32253	0.0192
docosatrienoate (22:3n3)	Lipid	Long Chain Polyunsaturated Fatty Acid (n3 and n6)	1.31688	0.0096
2,4-dihydroxybutyrate	Lipid	Fatty Acid, Dihydroxy	1.30926	0.0212
tetradecadienoate (14:2)*	Lipid	Long Chain Polyunsaturated Fatty Acid (n3 and n6)	1.30319	0.0318
3-(3-amino-3-carboxypropyl)uridine*	Nucleotide	Pyrimidine Metabolism, Uracil containing	1.28734	0.0377
erucoylcarnitine (C22:1)*	Lipid	Fatty Acid Metabolism (Acyl Carnitine, Monounsaturated)	1.2842	0.0077
eicosenoylcarnitine (C20:1)*	Lipid	Fatty Acid Metabolism (Acyl Carnitine, Monounsaturated)	1.23493	0.0006
palmitoylcarnitine (C16)	Lipid	Fatty Acid Metabolism (Acyl Carnitine, Long Chain Saturated)	1.22471	0.037
stearoylcarnitine (C18)	Lipid	Fatty Acid Metabolism (Acyl Carnitine, Long Chain Saturated)	1.21374	0.0001
arachidoylcarnitine (C20)*	Lipid	Fatty Acid Metabolism (Acyl Carnitine, Long Chain Saturated)	1.17874	0.0299
N-acetylmethionine sulfoxide	Amino Acid	Methionine, Cysteine, SAM and Taurine Metabolism	0.77153	0.0361
3-hydroxyisobutyrate	Amino Acid	Leucine, Isoleucine and Valine Metabolism	0.664063	0.0114
catechol sulfate	Xenobiotics	Benzoate Metabolism	0.657282	0.0257
adenosine 3'-monophosphate (3'-AMP)	Nucleotide	Purine Metabolism, Adenine containing	0.589739	0.0427
sphingadienine	Lipid	Sphingolipid Synthesis	0.563057	0.0073
adenosine 3',5'-diphosphate	Nucleotide	Purine Metabolism, Adenine containing	0.48849	0.0001
Two-way ANOVA, 5 % FDR for multiple comparisons (n = 3, GCN2iB- treated cells vs vehicle).
