# Supplementary material for: Systems level profiling of chemotherapy-induced stress resolution in cancer cells reveals druggable trade-offs
Source: Proc Natl Acad Sci U S A. 2021 Apr 21;118(17):e2018229118. doi: 10.1073/pnas.2018229118 (PMC8092411; doi:10.1073/pnas.2018229118)
Supplement: Supplementary File [file pnas.2018229118.st11.xlsx]

## Sheet: GCN2iB (no Cfz)
Table 11. Deregulated transcripts after GCN2 inhibition (GCN2iB, 1 µM, 48h) in RPMI-8226 cells, measured by RNA-seq.
gene	baseMean	log2FoldChange	lfcSE	stat	pvalue	padj
MT2A	396.857	-2.49458	0.125273	-19.8367	1.43521e-87	1.09447e-84
EGR1	432	-2.37617	0.112766	-21.012	5.09945e-98	5.08533e-95
MT1X	1291.85	-2.04826	0.061987	-33.0172	4.5969e-239	5.95941e-235
MT1H	68.3237	-1.75473	0.256307	-6.8056	1.00627e-11	2.64609e-10
DDIT3	541.925	-1.70153	0.0986487	-17.2299	1.58526e-66	6.62944e-64
MUC21	77.9328	-1.62082	0.280433	-5.62827	1.8203e-08	2.86737e-07
INHBE	222.766	-1.59093	0.107452	-14.7643	2.48734e-49	5.65718e-47
TNNT3	37.7453	-1.57835	0.283306	-5.46141	4.72363e-08	6.88057e-07
BEST1	44.8931	-1.57045	0.296129	-5.06248	4.13831e-07	5.14866e-06
PDE2A	48.0523	-1.56699	0.320311	-4.6802	2.86601e-06	3.09367e-05
NUPR1	188.71	-1.56538	0.323669	-4.34579	1.38772e-05	0.000128074
RGS16	623.748	-1.55476	0.087351	-17.7846	9.29751e-71	4.46418e-68
TRIB3	891.411	-1.52493	0.0759854	-20.0582	1.71128e-89	1.47901e-86
HOXB9	94.5481	-1.51377	0.206407	-7.27184	3.54611e-13	1.0998e-11
INHBC	67.1075	-1.46127	0.206352	-7.00101	2.54118e-12	7.25635e-11
HMCN1	22.139	-1.41798	0.334154	-4.02341	5.73609e-05	0.000465348
ATF3	659.728	-1.37601	0.11077	-12.4195	2.04926e-35	2.37202e-33
CD72	20.5071	-1.3513	0.316279	-4.14784	3.35627e-05	0.000286632
ITGA11	46.6268	-1.34985	0.222979	-5.99452	2.04084e-09	3.77964e-08
C11orf96	77.8652	-1.34482	0.246344	-5.44257	5.25173e-08	7.60708e-07
CHAC1	447.126	-1.34305	0.0936345	-14.3353	1.3165e-46	2.6257e-44
NLRP4	61.5722	-1.3273	0.241063	-5.47886	4.28074e-08	6.31348e-07
IER3	174.737	-1.32527	0.121208	-10.9015	1.13355e-27	1.02764e-25
TRPM8	80.552	-1.29109	0.277553	-4.62993	3.65792e-06	3.84601e-05
BAIAP3	593.969	-1.28773	0.140021	-9.18986	3.93337e-20	2.19794e-18
LTF	3089.49	-1.2641	0.0449707	-28.1068	8.07937e-174	5.23705e-170
CDKN1A	818.893	-1.2638	0.106149	-11.9005	1.17661e-32	1.26062e-30
PIWIL2	14.4177	-1.25879	0.331419	-3.57779	0.000346517	0.00224388
PCSK5	1836.48	-1.24579	0.213671	-5.81098	6.21089e-09	1.05667e-07
MT1G	398.399	-1.20824	0.115035	-10.5007	8.57179e-26	6.98898e-24
ARG2	483.758	-1.20612	0.122124	-9.86554	5.87179e-23	4.07069e-21
THSD4	57.7749	-1.19691	0.266577	-4.44163	8.92782e-06	8.65672e-05
SESN2	2351.9	-1.18395	0.0445007	-26.6026	6.33988e-156	1.6438e-152
ABCB1	12.8883	-1.18387	0.332457	-3.13109	0.00174161	0.00913727
PLB1	44.6894	-1.17969	0.280538	-4.07299	4.64135e-05	0.000384475
DUX4	58.2024	-1.16698	0.326038	-2.87734	0.00401046	0.0184498
ARRDC4	158.05	-1.16688	0.142115	-8.204	2.32517e-16	1.02879e-14
CD177	177.108	-1.16648	0.171615	-6.77674	1.22916e-11	3.18696e-10
BBC3	613.584	-1.16157	0.0775391	-14.9715	1.1277e-50	2.81143e-48
EGR2	41.039	-1.15565	0.257875	-4.41207	1.02385e-05	9.80298e-05
GPR179	12.7607	-1.1326	0.328436	-3.15144	0.00162468	0.00861799
SNTB1	615.337	-1.13153	0.0789132	-14.3316	1.38878e-46	2.72791e-44
PRTFDC1	17.2881	-1.13041	0.283041	-3.89282	9.90858e-05	0.000752959
GCNT3	62.1112	-1.12889	0.268364	-4.15624	3.23526e-05	0.000277577
PRG2	49.7097	-1.12672	0.29848	-3.72037	0.000198929	0.00139552
SLC24A4	21.8821	-1.12544	0.336373	-3.28324	0.00102621	0.00585296
FUT3	167.562	-1.10487	0.197017	-5.59333	2.22759e-08	3.47499e-07
RP4-548D19.4	15.0938	-1.09975	0.312737	-3.42901	0.000605786	0.00366055
HKDC1	13.7293	-1.0946	0.324581	-3.06851	0.00215127	0.0108675
GAB2	189.558	-1.09152	0.198621	-5.47538	4.36586e-08	6.41712e-07
AMZ1	19.8766	-1.08051	0.298547	-3.50204	0.000461713	0.00289022
ANK3	38.1573	-1.07825	0.289772	-3.67789	0.000235168	0.00161393
C1QTNF12	25.0136	-1.0743	0.305397	-3.53344	0.000410196	0.0026042
SLFN5	117.142	-1.06609	0.197873	-5.36567	8.06493e-08	1.13276e-06
QPCT	65.0973	-1.06185	0.232844	-4.5063	6.59674e-06	6.53325e-05
MT1E	47.7591	-1.05902	0.244927	-4.3206	1.55608e-05	0.000142064
MYH2	11.3613	-1.05597	0.330701	-2.95658	0.00311068	0.0148395
FAM84B	59.145	-1.05268	0.198817	-5.27304	1.34182e-07	1.8045e-06
HHLA2	26.7695	-1.05043	0.284044	-3.59408	0.000325545	0.0021272
SLC7A11	1355.92	-1.04899	0.0661024	-15.8682	1.05267e-56	3.41172e-54
FTH1	19568.6	-1.04764	0.0825888	-12.6846	7.19651e-37	8.88529e-35
TMEM27	50.701	-1.03837	0.219165	-4.68527	2.79595e-06	3.02055e-05
RAB39B	171.072	-1.03707	0.164974	-6.276	3.47386e-10	7.17121e-09
HES2	16.9197	-1.03204	0.331899	-3.14525	0.00165943	0.00877
ZNF177	11.9176	-1.03104	0.315557	-3.26825	0.00108216	0.00612895
PLAU	46.3064	-1.02957	0.317017	-3.04806	0.00230324	0.0115198
RP1-56K13.1	54.0116	-1.0268	0.26703	-3.8391	0.000123487	0.000918991
FAM83F	29.8045	-1.02569	0.285126	-3.58148	0.000341658	0.00221684
TVP23C	13.4026	-1.01625	0.336246	-3.09435	0.00197242	0.0101229
MTSS1L	52.6879	-1.00948	0.270925	-3.76594	0.000165923	0.00119237
ATG9B	416.424	-1.00343	0.283899	-3.44971	0.000561189	0.00342365
CCDC34	191.961	1.0006	0.152731	6.55267	5.65166e-11	1.32015e-09
GTSE1	584.339	1.00442	0.100539	9.99337	1.62948e-23	1.16069e-21
HN1	1103.41	1.0262	0.119028	8.62385	6.47402e-18	3.07433e-16
RGS1	1504.4	1.02634	0.051878	19.7684	5.56907e-87	3.79986e-84
C12orf48	98.162	1.0335	0.248075	4.21087	2.54393e-05	0.000221935
UHRF1	555.47	1.03387	0.109932	9.40461	5.22235e-21	3.13438e-19
TROAP	675.228	1.03438	0.101662	10.1792	2.45643e-24	1.81972e-22
CHEK1	699.89	1.04684	0.117684	8.89966	5.60158e-19	2.89318e-17
PDSS1	162.688	1.05065	0.198937	5.28743	1.24045e-07	1.68567e-06
CHAC2	160.189	1.06643	0.155827	6.84702	7.5403e-12	2.02636e-10
CDC25A	514.399	1.09521	0.136016	8.06018	7.61839e-16	3.18596e-14
ACOT7	1108.48	1.11635	0.0874055	12.7741	2.2864e-37	2.87775e-35
ZWINT	342.953	1.12151	0.151264	7.42082	1.164e-13	3.86926e-12
NCAPH	930.083	1.12526	0.114204	9.8574	6.36787e-23	4.39112e-21
C10orf88	35.3626	1.13271	0.333681	3.94365	8.02499e-05	0.00062297
FOSB	90.602	1.14319	0.212801	5.32806	9.92675e-08	1.36905e-06
ENOSF1	390.753	1.18594	0.13775	8.6128	7.12969e-18	3.37333e-16
EFR3B	55.0878	1.19794	0.221514	5.38205	7.36427e-08	1.03885e-06
AC009133.22	67.4791	1.2183	0.336039	6.23566	4.49881e-10	9.18466e-09
MYB	210.325	1.27762	0.224605	5.70016	1.19697e-08	1.93244e-07
ARL13B	59.234	1.3634	0.325698	4.53658	5.7175e-06	5.75479e-05
ADM	580.278	1.55562	0.121221	12.8103	1.43659e-37	1.84396e-35
DUSP1	927.357	1.58966	0.066413	23.9131	2.23713e-126	4.14316e-123
FOS	735.153	2.02182	0.0721495	27.9827	2.63784e-172	1.1399e-168
Two-way ANOVA, 5 % FDR for multiple comparisons (n = 3, GCN2iB- treated cells vs vehicle).

## Sheet: GCN2iB (early)
Table 11. Deregulated transcripts after GCN2 inhibition (GCN2iB, 1 µM, 48h) in RPMI-8226 cells treated with Cfz (750 nM, 1h) at early stage (day 2), measured by RNA-seq.
gene	baseMean	log2FoldChange	lfcSE	stat	pvalue	padj
UNC93A	59.8087	-1.95244	0.267473	-7.22272	5.09583e-13	3.37922e-11
HIST1H2AK	15.5578	-1.75236	0.331281	-4.96647	6.81809e-07	1.46107e-05
AEBP1	14.3791	-1.5233	0.336276	-4.62069	3.82474e-06	6.77024e-05
ARHGAP22	109.859	-1.44058	0.201642	-7.15692	8.25103e-13	5.36478e-11
CLHC1	26.2861	-1.34233	0.30047	-4.57165	4.83889e-06	8.2761e-05
PLAC1	50.7539	-1.29151	0.237322	-5.38922	7.0765e-08	1.89403e-06
FKBP9	12.2805	-1.25033	0.331055	-3.71708	0.000201536	0.0020002
C1orf87	51.0878	-1.24096	0.260656	-4.80294	1.56356e-06	3.06467e-05
ASPRV1	30.6406	-1.19436	0.27408	-4.41762	9.97916e-06	0.000154307
LRGUK	9.99442	-1.19118	0.333627	-3.69852	0.000216861	0.00212383
APH1B	29.3221	-1.1908	0.308693	-3.81466	0.000136368	0.0014521
OTOGL	37.0236	-1.15642	0.336383	-3.34539	0.000821657	0.00647656
COL5A2	21.3642	-1.1343	0.319228	-3.66665	0.000245748	0.00236162
PCDH12	213.874	-1.1318	0.192192	-5.91769	3.26496e-09	1.22243e-07
INHBC	67.1075	-1.12586	0.227582	-4.95102	7.38274e-07	1.56945e-05
PCDH1	780.728	-1.10196	0.128844	-8.55345	1.19467e-17	1.4882e-15
CXorf36	11.8448	-1.10172	0.329997	-3.3096	0.000934284	0.00717969
RUNDC3A	24.7097	-1.09512	0.325813	-3.27566	0.00105417	0.00786733
COLGALT2	9.76566	-1.0932	0.334727	-3.51805	0.000434724	0.0038323
ZNF418	20.9611	-1.08623	0.32605	-3.41685	0.000633507	0.00522849
TMED6	13.8366	-1.07743	0.332491	-3.57035	0.000356504	0.00326363
INHBE	222.766	-1.06105	0.111409	-9.50371	2.02549e-21	3.64834e-19
RP11-511P7.7	35.2358	-1.05645	0.33495	-3.19657	0.00139073	0.00975632
UGT2B28	10.3818	-1.04603	0.320657	-3.14973	0.00163421	0.0111021
KHK	141.773	-1.04543	0.233745	-4.53509	5.75777e-06	9.55732e-05
MYL1	28.6232	-1.04315	0.290272	-3.7516	0.00017571	0.00180018
PIP5KL1	791.043	-1.04175	0.117106	-8.8936	5.91623e-19	8.30078e-17
C19orf47	177.361	-1.04063	0.226273	-4.61814	3.87187e-06	6.82647e-05
SEPT1	77.8171	-1.03891	0.32757	-3.30808	0.000939394	0.00720436
NDUFAF5	66.8058	-1.02154	0.322822	-3.33109	0.00086507	0.00675089
CMKLR1	49.6249	-1.01207	0.304668	-3.409	0.000652026	0.00535811
SLC6A9	606.644	-1.00764	0.124534	-8.10211	5.40144e-16	5.53813e-14
CH507-396I9.7	16.9929	-1.00694	0.331819	-3.17067	0.0015209	0.010428
HSPB9	12.1107	-1.00158	0.33603	-3.09874	0.00194342	0.0127857
SAT1	5567.56	1.00429	0.0257119	39.056	0	0
GEM	8.9362	1.00515	0.325559	2.90335	0.00369194	0.0212753
ZNF697	14.7621	1.01545	0.315229	3.25484	0.00113455	0.00834108
C3orf52	18.0471	1.02779	0.329843	3.1466	0.0016518	0.0111931
HSPA1A	325.44	1.04919	0.232502	4.4583	8.26124e-06	0.000131088
GOLGA6A	13.7555	1.08956	0.334465	3.52448	0.000424307	0.00375039
MTSS1L	52.6879	1.10488	0.270439	4.08377	4.43116e-05	0.000566279
TMEM110-MUSTN1	25.8371	1.13359	0.335991	4.53263	5.82532e-06	9.65743e-05
MT1E	47.7591	1.13689	0.245739	4.55136	5.3301e-06	8.959e-05
HSPA1B	4126.66	1.21464	0.0384561	31.5816	6.60962e-219	4.40498e-215
RBAK-RBAKDN	13.0676	1.23215	0.335391	3.77522	0.000159869	0.00166867
WNK3	13.3121	1.2988	0.332546	3.98835	6.65335e-05	0.000794646
MT1H	68.3237	1.32267	0.252781	5.18337	2.17912e-07	5.224e-06
TOGARAM2	26.7689	1.40305	0.336384	4.07829	4.53675e-05	0.000574814
HSPA6	248.726	2.39015	0.109194	21.7473	7.32496e-105	3.25448e-101
Two-way ANOVA, 5 % FDR for multiple comparisons (n = 3, GCN2iB- treated cells vs vehicle).

## Sheet: GCN2iB (late)
Table 11. Deregulated transcripts after GCN2 inhibition (GCN2iB, 1 µM, 48h) in RPMI-8226 cells treated with Cfz (750 nM, 1h) at late stage (day 6), measured by RNA-seq.
gene	baseMean	log2FoldChange	lfcSE	stat	pvalue	padj
PFKFB4	654.874	-3.978	0.12401	-30.9992	5.52368e-211	2.69912e-208
KIF26A	29.1518	-3.34262	0.314159	-9.21745	3.04254e-20	3.88931e-19
CLCNKA	1246.58	-3.27655	0.142763	-22.72	2.84168e-114	3.91325e-112
S1PR4	73.8158	-3.05784	0.240542	-11.3813	5.18145e-30	1.05354e-28
MYBPC2	172.495	-3.01503	0.166854	-17.8031	6.68682e-71	4.52196e-69
NDRG1	38330.1	-2.97705	0.0442453	-67.2792	0	0
PPFIA4	1024.34	-2.95897	0.156388	-18.9119	9.09351e-80	7.32705e-78
ADAM2	83.514	-2.90638	0.243384	-10.2682	9.80583e-25	1.54889e-23
RP11-483E23.8	90.5166	-2.81357	0.221471	-11.6662	1.89606e-31	4.09138e-30
COL27A1	252.246	-2.80027	0.190024	-14.6179	2.16044e-48	8.63493e-47
PLEKHH1	105.188	-2.76038	0.290798	-9.50423	2.01539e-21	2.71853e-20
MYO7A	174.72	-2.72617	0.162483	-16.5095	3.13698e-61	1.77309e-59
HSPB7	566.821	-2.64545	0.135826	-19.2978	5.60595e-83	4.93714e-81
KLF2	760.539	-2.60815	0.100421	-25.913	4.74967e-148	1.02783e-145
C2orf54	72.4044	-2.52954	0.191205	-12.9136	3.77079e-38	1.08182e-36
P4HA1	4314.18	-2.50297	0.0456231	-54.7997	0	0
ENTPD8	126.829	-2.46025	0.22608	-10.777	4.42146e-27	7.81519e-26
MMP17	41.9501	-2.45175	0.312945	-7.50855	5.97866e-14	5.07081e-13
PLA2G4D	63.2716	-2.4456	0.284344	-8.30635	9.86921e-17	1.01562e-15
TJP3	398.708	-2.43703	0.153363	-15.8339	1.81557e-56	8.87172e-55
DNAH11	228.564	-2.3757	0.216448	-10.9703	5.31085e-28	9.75137e-27
BNIP3	925.355	-2.35544	0.0859668	-27.3582	8.62998e-165	2.25391e-162
PCSK9	5.29236	-2.31088	0.301014	-4.85783	1.18679e-06	5.14654e-06
MEGF6	340.102	-2.28627	0.200794	-11.357	6.84297e-30	1.37718e-28
RAB42	382.171	-2.27879	0.150423	-14.9866	8.98939e-51	3.79307e-49
NCKAP5L	14.0904	-2.16324	0.326427	-5.85555	4.75439e-09	2.63133e-08
FAM171A1	30.0184	-2.15813	0.302844	-6.68494	2.31015e-11	1.58344e-10
COL5A1	53.4904	-2.15429	0.287701	-7.48183	7.32944e-14	6.16813e-13
PLXNA4	215.441	-2.11576	0.167273	-12.5903	2.3869e-36	6.32111e-35
VLDLR	86.8901	-2.08766	0.262073	-8.14196	3.88939e-16	3.84322e-15
B3GNT3	23.6485	-2.04824	0.332674	-5.76668	8.08472e-09	4.37696e-08
ACSM5	43.532	-2.04355	0.266448	-7.31949	2.48919e-13	2.00139e-12
FGF11	142.964	-2.03176	0.218757	-9.29977	1.40752e-20	1.82232e-19
SHANK1	31.9024	-2.0314	0.305563	-6.42816	1.29159e-10	8.28323e-10
SLC15A1	87.1401	-2.02654	0.190238	-10.5015	8.5017e-26	1.43412e-24
SLC6A8	229.813	-2.01138	0.241867	-8.44105	3.14494e-17	3.35727e-16
EGR1	432	-1.99992	0.134999	-14.7719	2.22454e-49	9.05842e-48
INSIG1	2832.85	-1.99196	0.0531252	-37.4834	1.71494e-307	1.9983e-304
LDHD	397.139	-1.98771	0.10673	-18.5704	5.57807e-77	4.26751e-75
FOS	735.153	-1.97914	0.0867969	-22.7521	1.36721e-114	1.91763e-112
TSPAN9	281.283	-1.95363	0.140902	-13.8274	1.74265e-43	5.81447e-42
ULK1	1939.31	-1.94057	0.058254	-33.2962	4.38447e-243	3.16267e-240
FAM131C	80.113	-1.93279	0.189651	-10.0541	8.8167e-24	1.33023e-22
SH3D21	73.9479	-1.92658	0.235753	-8.11302	4.93784e-16	4.83193e-15
RNF223	51.9432	-1.92115	0.263415	-7.25512	4.013e-13	3.18433e-12
GABBR1	94.9238	-1.91721	0.305733	-6.54937	5.77805e-11	3.80713e-10
LEFTY2	635.163	-1.88995	0.0867392	-21.7558	6.08355e-105	7.49216e-103
LMNTD2	295.37	-1.86615	0.11877	-15.6578	2.93859e-55	1.38241e-53
B3GNT4	72.1679	-1.86183	0.232287	-7.95204	1.83469e-15	1.71873e-14
TMEM125	23.3814	-1.84839	0.30941	-5.90053	3.62326e-09	2.02828e-08
TCP11L2	301.603	-1.84288	0.136519	-13.4566	2.81589e-41	8.70511e-40
RHOB	843.97	-1.83317	0.0677601	-27.0225	8.04474e-161	1.96551e-158
DIO3	11.4641	-1.82886	0.331324	-4.66989	3.01355e-06	1.24317e-05
PADI2	58.5773	-1.82218	0.270402	-6.66653	2.61914e-11	1.78394e-10
MICALL2	322.841	-1.81937	0.14627	-12.4078	2.3721e-35	6.01886e-34
CACNG6	29.8837	-1.81693	0.319897	-5.79352	6.8927e-09	3.75173e-08
BZRAP1	158.469	-1.81269	0.237459	-7.55794	4.09502e-14	3.51253e-13
KRT15	267.133	-1.80558	0.205242	-8.75289	2.07954e-18	2.36139e-17
FADS2	1749.74	-1.80057	0.0934895	-19.2427	1.62614e-82	1.41567e-80
UPB1	31.7213	-1.79259	0.30987	-5.16565	2.39606e-07	1.12579e-06
P2RY6	66.31	-1.78399	0.262033	-6.68111	2.37132e-11	1.62317e-10
CROCC2	108.158	-1.77974	0.175586	-10.0388	1.02923e-23	1.54212e-22
LEPR	145.99	-1.76627	0.182316	-9.67188	3.97002e-22	5.53247e-21
KRT6C	14.376	-1.75355	0.326621	-4.86931	1.1199e-06	4.86637e-06
CDKN1C	1049.57	-1.74739	0.0917545	-19.0478	6.84994e-81	5.70126e-79
GALNT9	27.9575	-1.74287	0.296337	-5.8206	5.86381e-09	3.2148e-08
FBLN7	43.8678	-1.74081	0.271969	-6.27862	3.41599e-10	2.09836e-09
GAS2L3	44.8068	-1.73628	0.311667	-5.90188	3.59388e-09	2.01257e-08
PLIN5	88.3755	-1.71241	0.190065	-8.92367	4.51076e-19	5.35075e-18
PRR5	245.904	-1.71091	0.157645	-10.8246	2.63346e-27	4.70421e-26
ADGRB1	1166.53	-1.70836	0.058165	-29.3499	2.39772e-189	8.07125e-187
MYLIP	908.916	-1.70789	0.0628962	-27.1292	4.46047e-162	1.12612e-159
GRAMD1C	46.3559	-1.70638	0.259915	-6.52231	6.92334e-11	4.53807e-10
MAN2A1	2186.07	-1.70592	0.0721986	-23.623	2.23624e-123	3.68202e-121
GPR176	38.5022	-1.69747	0.260994	-6.43424	1.24092e-10	7.97516e-10
ELFN2	675.398	-1.68889	0.0715602	-23.5706	7.72002e-123	1.25745e-120
S100A3	37.0304	-1.68589	0.272979	-6.13395	8.57223e-10	5.08626e-09
PGLYRP2	17.1011	-1.68564	0.333668	-5.18	2.21885e-07	1.04577e-06
RGL3	66.0915	-1.67753	0.309378	-5.45284	4.95724e-08	2.50308e-07
PIF1	397.389	-1.66354	0.128057	-12.9671	1.87941e-38	5.45389e-37
KDM4B	2623.33	-1.66187	0.0493025	-33.7009	5.61702e-249	4.47824e-246
CTB-133G6.1	30.0092	-1.65825	0.30244	-5.37683	7.58081e-08	3.75766e-07
LRRC38	15.7371	-1.65478	0.31895	-4.89553	9.80429e-07	4.27875e-06
PRR15	129.903	-1.6521	0.225781	-7.27322	3.51026e-13	2.79126e-12
DENND3	1782.24	-1.64428	0.0792113	-20.7555	1.0931e-95	1.19987e-93
BNIP3L	2062.43	-1.64309	0.0584227	-28.1201	5.55864e-174	1.53095e-171
HMOX1	341.345	-1.64297	0.0961584	-17.0452	3.79638e-65	2.33771e-63
APOL1	10526.2	-1.6377	0.0303431	-53.9727	0	0
PC	138.202	-1.63676	0.20614	-7.89876	2.8169e-15	2.61141e-14
CLCNKB	57.0582	-1.62769	0.280414	-5.96362	2.46703e-09	1.39651e-08
CDA	66.4125	-1.62125	0.264289	-5.99267	2.0642e-09	1.17817e-08
ARHGEF17	42.5324	-1.61478	0.253921	-6.26281	3.78103e-10	2.31321e-09
TPO	45.4098	-1.61298	0.296174	-5.45571	4.87771e-08	2.46374e-07
TFAP2C	130.515	-1.61247	0.183348	-8.71411	2.93062e-18	3.30552e-17
GAREM1	147.693	-1.61192	0.225561	-7.12688	1.02669e-12	7.89854e-12
MC1R	82.8784	-1.60992	0.184483	-8.64197	5.52534e-18	6.14974e-17
PLXNA3	851.69	-1.60682	0.118317	-13.5869	4.78868e-42	1.53684e-40
RUFY4	41.3913	-1.60497	0.276426	-5.80213	6.54785e-09	3.56915e-08
CCDC64B	64.5441	-1.60447	0.27863	-5.79047	7.01902e-09	3.81911e-08
HOMER3	2647.78	-1.60443	0.0694263	-23.1114	3.55973e-118	5.33888e-116
MUC1	4176.8	-1.59577	0.0526712	-30.2933	1.40323e-201	6.2518e-199
EVA1B	63.4302	-1.59354	0.229121	-6.94661	3.74157e-12	2.74599e-11
FOSB	90.602	-1.59015	0.236334	-6.80118	1.03765e-11	7.34158e-11
DSP	2857.13	-1.58656	0.0405586	-39.1086	0	0
MYO10	828.511	-1.57759	0.133531	-11.8021	3.80644e-32	8.49189e-31
PRX	222.25	-1.56912	0.15749	-9.9636	2.19948e-23	3.24102e-22
SCD	8289.15	-1.56853	0.0351848	-44.5756	0	0
NGB	19.6907	-1.56751	0.314043	-4.76795	1.8611e-06	7.87924e-06
SEMA6B	13.9555	-1.56175	0.335859	-4.44639	8.73265e-06	3.40582e-05
QPRT	1274.83	-1.55365	0.0690869	-22.4794	6.6011e-112	8.84898e-110
CYP4F11	156.386	-1.55096	0.138138	-11.1763	5.32364e-29	1.02338e-27
PTPRU	30.3772	-1.55083	0.293749	-5.10649	3.28197e-07	1.51202e-06
PTPRF	277.384	-1.54969	0.2325	-6.71184	1.92182e-11	1.32507e-10
GBE1	2732.58	-1.54686	0.0526406	-29.3822	9.27488e-190	3.19309e-187
THBS3	756.884	-1.54531	0.0950358	-16.2592	1.92238e-59	1.02898e-57
ANKRD50	200.153	-1.54386	0.185128	-8.32757	8.25195e-17	8.53246e-16
SNX33	114.707	-1.54117	0.202474	-7.58027	3.44844e-14	2.97816e-13
SLC4A4	451.31	-1.54114	0.236266	-6.68961	2.23773e-11	1.53589e-10
JAKMIP3	52.5334	-1.53865	0.286006	-5.37232	7.77279e-08	3.84778e-07
RAB17	74.6524	-1.53134	0.277647	-5.63202	1.78112e-08	9.38451e-08
HEYL	59.3187	-1.52466	0.198579	-7.57576	3.57038e-14	3.07646e-13
BCAM	10.0571	-1.52348	0.333787	-4.4609	8.1617e-06	3.19631e-05
BCORL1	185.86	-1.52347	0.150039	-10.1464	3.43681e-24	5.28536e-23
ALS2CL	224.262	-1.51851	0.221433	-6.83582	8.15384e-12	5.80425e-11
GIPR	299.365	-1.50831	0.155186	-9.7222	2.42489e-22	3.41061e-21
TRAF1	4174.01	-1.49803	0.0702654	-21.325	6.66116e-101	7.64419e-99
TNNT1	304.784	-1.4975	0.136268	-10.9796	4.79253e-28	8.82105e-27
KIFC3	488.269	-1.49085	0.167164	-8.91316	4.95997e-19	5.86524e-18
ADCY5	780.696	-1.49009	0.119477	-12.4771	9.95562e-36	2.5604e-34
CHST8	339.475	-1.48869	0.151232	-9.83851	7.684e-23	1.10855e-21
KIAA1522	695.846	-1.4845	0.0690979	-21.4644	3.34755e-102	3.96162e-100
SEMA3G	107.057	-1.4772	0.252529	-5.73748	9.6094e-09	5.1765e-08
NFATC4	402.095	-1.47624	0.164839	-8.97838	2.74772e-19	3.3139e-18
LRRC43	10.1555	-1.4761	0.334482	-4.35534	1.32863e-05	5.05679e-05
BMPR2	987.646	-1.47262	0.0972327	-15.1456	8.09756e-52	3.49464e-50
FOXD1	150.449	-1.46968	0.142636	-10.2638	1.02567e-24	1.61674e-23
JAKMIP2	394.037	-1.4664	0.100045	-14.637	1.63174e-48	6.53905e-47
SLC6A6	3546.47	-1.46496	0.101678	-14.4107	4.43434e-47	1.6751e-45
NLGN2	280.7	-1.46469	0.111159	-13.1518	1.66246e-39	4.94753e-38
SULF2	1181.63	-1.46301	0.115132	-12.7069	5.41569e-37	1.4702e-35
FADS1	1644.83	-1.45831	0.0772095	-18.8769	1.76715e-79	1.41634e-77
AFAP1L2	794.387	-1.45825	0.0999019	-14.5829	3.60782e-48	1.42693e-46
C3orf18	170.284	-1.45811	0.212691	-6.8959	5.35236e-12	3.8756e-11
GPRC5D	91.428	-1.44994	0.241835	-5.84136	5.17773e-09	2.85002e-08
HID1	889	-1.44927	0.0877548	-16.5058	3.33543e-61	1.87825e-59
RPH3AL	110.827	-1.44725	0.226016	-6.38911	1.66849e-10	1.06061e-09
BEGAIN	96.3195	-1.43826	0.223228	-6.38003	1.77058e-10	1.12221e-09
RGL2	342.547	-1.43759	0.223728	-6.47408	9.53892e-11	6.1856e-10
SPATA6	66.2292	-1.437	0.277092	-5.11902	3.07134e-07	1.42103e-06
ATP4B	3.82216	-1.43617	0.327709	-4.0965	4.19435e-05	0.000149814
ALDOC	2647.63	-1.43387	0.0500323	-28.6542	1.42103e-180	4.48454e-178
RHOC	285.59	-1.42783	0.141257	-10.127	4.19299e-24	6.4157e-23
CABP7	6.93137	-1.4254	0.334253	-3.79199	0.000149443	0.00049479
RP11-347C12.3	9.20228	-1.42271	0.333016	-3.91229	9.14247e-05	0.000311634
METRNL	257.442	-1.42177	0.145508	-9.77438	1.45048e-22	2.06891e-21
MYH14	82.8893	-1.42031	0.258016	-5.48904	4.04124e-08	2.06047e-07
FOXL1	55.7972	-1.41828	0.277403	-4.9447	7.62627e-07	3.36408e-06
RAB43	142.441	-1.41583	0.288467	-5.04078	4.63631e-07	2.10398e-06
RALGPS2	281.173	-1.4136	0.169245	-8.35242	6.68798e-17	6.97244e-16
EFEMP2	228.213	-1.4102	0.23434	-6.14732	7.88015e-10	4.69585e-09
TCEA3	23.9734	-1.40957	0.294384	-4.76778	1.86263e-06	7.8835e-06
PLIN4	21.3612	-1.4066	0.328331	-3.95049	7.79909e-05	0.000268563
ADGRB2	39.5802	-1.4007	0.295839	-4.69555	2.65884e-06	1.10436e-05
SEMA4B	819.163	-1.3967	0.102884	-13.5687	6.14399e-42	1.96348e-40
POTEJ	43.9974	-1.39567	0.291631	-4.81321	1.48527e-06	6.36641e-06
FAM193B	448.227	-1.3934	0.171639	-8.13096	4.25916e-16	4.19756e-15
ZNF467	794.107	-1.39221	0.110548	-12.6254	1.5296e-36	4.08649e-35
UNC93A	59.8087	-1.38582	0.223192	-6.09144	1.11903e-09	6.56605e-09
PCSK4	132.542	-1.38312	0.240985	-5.83241	5.46311e-09	3.00273e-08
CNTNAP3	189.629	-1.38281	0.212409	-6.49712	8.18744e-11	5.33433e-10
CCNG1	4123.9	-1.38276	0.060191	-22.9745	8.38764e-117	1.24565e-114
ESRP1	464.979	-1.38016	0.100908	-13.6613	1.72826e-42	5.63004e-41
VWA7	524.943	-1.37524	0.106857	-12.8771	6.05516e-38	1.72737e-36
HSPG2	736.857	-1.37518	0.13709	-10.0413	1.00353e-23	1.50509e-22
LAMC3	13.328	-1.37429	0.327247	-3.92852	8.547e-05	0.000292455
TMEM158	18.6388	-1.37303	0.311543	-4.52282	6.102e-06	2.42352e-05
FOXO4	577.976	-1.37267	0.0876688	-15.6521	3.21499e-55	1.50776e-53
HRH2	48.0096	-1.37074	0.248589	-5.40878	6.34557e-08	3.16505e-07
C1orf210	15.0974	-1.3668	0.327834	-4.18987	2.79115e-05	0.0001022
PERM1	47.5603	-1.36445	0.25645	-5.31881	1.04447e-07	5.08896e-07
SLA	22.2202	-1.36371	0.329935	-4.00775	6.13012e-05	0.000214208
FAM102B	178.038	-1.35814	0.156683	-8.66057	4.69412e-18	5.24772e-17
LRRC32	37.3213	-1.356	0.322625	-4.80798	1.5246e-06	6.52942e-06
FRMPD3	49.7708	-1.35316	0.205356	-6.50363	7.84046e-11	5.12149e-10
DNMT3B	24.6534	-1.35143	0.288846	-4.55192	5.31577e-06	2.12968e-05
FAM171A2	31.7431	-1.34885	0.245723	-5.39633	6.80161e-08	3.3825e-07
SORCS2	19.1655	-1.34765	0.336331	-4.63753	3.52598e-06	1.44239e-05
PLCD1	183.992	-1.34737	0.149344	-9.01912	1.89605e-19	2.3125e-18
EIF4B	25210.1	-1.34461	0.0358386	-37.5185	4.60035424180655e-308	5.80718e-305
TUBB2B	3018.5	-1.34013	0.0446121	-30.0377	3.16531e-198	1.2959e-195
C10orf10	320.658	-1.33979	0.121122	-11.0512	2.16245e-28	4.07424e-27
GIPC3	22.3722	-1.33518	0.317702	-4.20166	2.64968e-05	9.73026e-05
SGSM1	269.691	-1.33024	0.124789	-10.6564	1.62729e-26	2.83662e-25
GPRIN1	464.296	-1.32878	0.104126	-12.7457	3.29616e-37	9.01267e-36
ATP8B3	53.0865	-1.32804	0.333036	-4.19942	2.67599e-05	9.81975e-05
RWDD2A	53.6594	-1.32716	0.240266	-5.54119	3.00415e-08	1.54943e-07
CDHR3	6.83293	-1.32609	0.335233	-3.81951	0.000133718	0.000446256
CYTH3	171.712	-1.32333	0.161023	-8.2027	2.35045e-16	2.35636e-15
NKD2	1107.66	-1.32268	0.0713252	-18.5333	1.11199e-76	8.38031e-75
CSTB	3232.4	-1.3208	0.0435227	-30.3462	2.82325e-202	1.29596e-199
TMEM61	75.0174	-1.32079	0.224689	-5.8248	5.718e-09	3.14055e-08
LIMD1	6116.3	-1.32011	0.0524567	-25.1661	9.41901e-140	1.90239e-137
EFNA1	141.613	-1.31806	0.224363	-5.85182	4.86219e-09	2.68805e-08
DDAH2	252.727	-1.31498	0.147398	-8.94702	3.65212e-19	4.35952e-18
RASD2	40.8202	-1.31383	0.271616	-4.81933	1.44042e-06	6.18991e-06
ABCA1	137.312	-1.31373	0.165093	-7.95616	1.77465e-15	1.66351e-14
PHF1	1370.04	-1.31302	0.0961618	-13.6746	1.44061e-42	4.70308e-41
PAQR6	180.547	-1.31081	0.222065	-5.87779	4.15787e-09	2.31047e-08
KLHL30	68.8243	-1.30713	0.195681	-6.67021	2.55436e-11	1.74216e-10
OR2C1	15.3711	-1.30567	0.325557	-3.86102	0.000112915	0.000380943
LRIG1	108.358	-1.30074	0.263513	-4.86519	1.14347e-06	4.96595e-06
FGFR4	215.368	-1.29613	0.189929	-6.79087	1.1146e-11	7.85304e-11
MYO15A	61.784	-1.29476	0.313684	-4.49592	6.927e-06	2.73114e-05
OVOL1	31.8798	-1.29405	0.301579	-4.25764	2.06596e-05	7.67225e-05
VIPR2	248.224	-1.28758	0.175411	-7.32792	2.33749e-13	1.88542e-12
FCGBP	740.325	-1.28721	0.0900317	-14.2928	2.42785e-46	8.92646e-45
INPP4A	5221.47	-1.28675	0.0387323	-33.2207	5.41741e-242	3.56796e-239
PPP2R5B	558.099	-1.28011	0.0960199	-13.3375	1.40128e-40	4.22841e-39
PCDHGC3	90.9821	-1.27949	0.272215	-4.62599	3.72813e-06	1.51974e-05
PCP2	21.2405	-1.27761	0.304765	-4.3003	1.70568e-05	6.40656e-05
KNDC1	9.94318	-1.27674	0.324103	-3.40813	0.000654088	0.00193745
EPHA2	28.6257	-1.27397	0.273074	-4.58538	4.53157e-06	1.82661e-05
ST8SIA2	10.5239	-1.27353	0.33346	-2.89073	0.00384349	0.00982471
GRAMD1A	427.784	-1.27076	0.172443	-7.38659	1.50637e-13	1.23377e-12
PROCR	96.3429	-1.27027	0.231548	-5.58774	2.30046e-08	1.19915e-07
EDN2	12.3169	-1.26998	0.335093	-3.83786	0.000124111	0.000416306
CATSPER1	32.3358	-1.26944	0.305793	-4.30264	1.68773e-05	6.34072e-05
GPI	19066.9	-1.26896	0.0404379	-31.3804	3.75023e-216	1.89361e-213
SRCIN1	31.1671	-1.26606	0.314788	-4.15556	3.24488e-05	0.000117676
ZCCHC24	138.253	-1.26394	0.187906	-6.72663	1.73641e-11	1.20436e-10
TMEM45A	344.317	-1.26324	0.124425	-10.1641	2.86756e-24	4.4415e-23
ABCA3	213.499	-1.26302	0.189762	-6.64721	2.98697e-11	2.02536e-10
TUBB3	60.699	-1.26035	0.273861	-4.57815	4.69105e-06	1.88989e-05
NOL4L	94.8531	-1.25837	0.257921	-5.00768	5.50891e-07	2.4755e-06
ZP1	337.054	-1.25821	0.129862	-9.69015	3.32029e-22	4.63556e-21
GOLGA6L10	69.7161	-1.252	0.292152	-4.43551	9.18549e-06	3.57068e-05
RP11-561N12.2	22.111	-1.24763	0.305009	-4.01639	5.90972e-05	0.000206745
SPAG4	236.056	-1.2427	0.175981	-7.06715	1.58144e-12	1.19958e-11
DBNDD1	4.31832	-1.24063	0.315782	-3.50606	0.000454786	0.00139061
DFNB31	11008.3	-1.23962	0.0437984	-28.3054	2.96475e-176	8.80589e-174
CCDC85C	761.603	-1.23516	0.138091	-8.9481	3.61642e-19	4.32032e-18
C6orf223	72.9189	-1.2336	0.218256	-5.67308	1.4025e-08	7.4518e-08
PDE3B	2562.2	-1.23244	0.0525068	-23.4695	8.36066e-122	1.31924e-119
PPL	900.764	-1.23209	0.092994	-13.2458	4.77417e-40	1.42923e-38
TLDC1	133.826	-1.23144	0.243433	-5.08513	3.67376e-07	1.68534e-06
SLC45A3	49.8766	-1.23058	0.261855	-4.66858	3.03289e-06	1.25081e-05
HCRT	12.3423	-1.22975	0.331458	-3.6653	0.00024705	0.000789515
STARD4	460.433	-1.22689	0.127324	-9.63625	5.62024e-22	7.78914e-21
PRSS33	26.936	-1.22679	0.292622	-4.27516	1.91001e-05	7.12982e-05
KDELR3	91.6706	-1.22598	0.230299	-5.33616	9.49382e-08	4.65865e-07
DLL4	20.9652	-1.22538	0.287053	-4.03771	5.39766e-05	0.000189927
SDR42E2	75.0147	-1.22302	0.179313	-6.78832	1.1345e-11	7.98578e-11
BARX1	7.73387	-1.22241	0.334013	-3.6495	0.000262756	0.000835886
BAIAP3	593.969	-1.22162	0.147177	-8.34054	7.39507e-17	7.6779e-16
PLB1	44.6894	-1.2174	0.305195	-4.52403	6.06727e-06	2.41099e-05
TRPT1	746.304	-1.21477	0.078192	-15.5339	2.04473e-54	9.32937e-53
OBSCN	327.675	-1.21422	0.196265	-6.21706	5.06542e-10	3.06434e-09
SRPK3	38.8923	-1.21391	0.325969	-3.53338	0.000410277	0.00126396
KAZALD1	31.9264	-1.21312	0.271214	-4.42553	9.62051e-06	3.7281e-05
TNFAIP8L1	359.746	-1.20992	0.101323	-11.9348	7.79624e-33	1.80577e-31
DOCK6	1623.65	-1.20984	0.0817409	-14.8031	1.39845e-49	5.72535e-48
ATP8B2	1474.82	-1.20956	0.0657215	-18.3982	1.35735e-75	1.00298e-73
IDH1	331.26	-1.20851	0.134595	-8.96871	3.00003e-19	3.61531e-18
RELN	35.5988	-1.20759	0.323835	-3.62111	0.000293346	0.000925174
DLX4	15.2844	-1.2066	0.330203	-3.55148	0.00038307	0.00118641
LUC7L	729.897	-1.20596	0.116943	-10.3134	6.12812e-25	9.8024e-24
PEX11A	77.149	-1.20514	0.225781	-5.31867	1.0453e-07	5.09137e-07
FGD5	50.5536	-1.20255	0.302842	-4.26468	2.00191e-05	7.44535e-05
YPEL2	393.433	-1.20216	0.141586	-8.53396	1.41427e-17	1.53352e-16
CLSTN3	533.473	-1.20021	0.134339	-8.93984	3.89719e-19	4.64108e-18
TBX3	49.7658	-1.19876	0.249695	-4.76435	1.89461e-06	8.00993e-06
CACNA1A	27.1152	-1.19852	0.326414	-4.02417	5.71777e-05	0.000200261
NEURL3	23.6791	-1.19798	0.326947	-3.41212	0.000644599	0.00191233
AP3S1	2204.8	-1.19706	0.103998	-11.5117	1.15146e-30	2.40252e-29
FAM63B	969.384	-1.19619	0.0981973	-12.1848	3.74506e-34	8.9763e-33
USP35	193.654	-1.19602	0.237174	-5.06826	4.01461e-07	1.83204e-06
ST3GAL6	1349.2	-1.19304	0.0966606	-12.3416	5.40465e-35	1.35098e-33
B4GALNT4	90.3327	-1.19274	0.22507	-5.22943	1.70037e-07	8.10485e-07
DIRC2	78.8866	-1.19242	0.226689	-5.29413	1.19583e-07	5.77282e-07
MACROD2	3729.81	-1.19231	0.0662519	-17.9987	1.99279e-72	1.39109e-70
CPNE2	75.4884	-1.19115	0.246832	-4.78558	1.70491e-06	7.25246e-06
NR4A1	787.655	-1.18668	0.132443	-8.99038	2.46378e-19	2.98571e-18
STK16	382.724	-1.18624	0.141204	-8.41039	4.08657e-17	4.33497e-16
ARHGAP12	159.104	-1.1856	0.169922	-6.97969	2.9583e-12	2.18703e-11
TGFB1	6362.58	-1.18429	0.0414081	-28.6017	6.3966e-180	1.97746e-177
TMEM63A	5472.92	-1.18216	0.0705535	-16.7563	5.0964e-63	3.0039e-61
LPIN3	104.008	-1.18045	0.231321	-5.10632	3.28499e-07	1.51295e-06
SLC39A4	44.1322	-1.18013	0.332179	-3.52238	0.000427694	0.00131494
IQSEC1	3632.13	-1.17576	0.0444725	-26.4374	5.08938e-154	1.16809e-151
FAM102A	1168.23	-1.17488	0.0634382	-18.5232	1.34148e-76	1.00598e-74
PRDM15	365.219	-1.17395	0.276835	-4.2917	1.77308e-05	6.64817e-05
MYOM2	17.3135	-1.17392	0.332789	-3.14761	0.00164612	0.00452241
RHOF	122.909	-1.16938	0.195282	-5.9891	2.11001e-09	1.2025e-08
CACNB1	270.394	-1.16896	0.148502	-7.86657	3.64497e-15	3.35852e-14
AEBP1	14.3791	-1.16716	0.332083	-3.08982	0.00200276	0.00541746
EPHX2	35.5553	-1.16521	0.265862	-4.33359	1.46696e-05	5.55539e-05
EFNA3	297.121	-1.16303	0.123236	-9.43058	4.07836e-21	5.44788e-20
PLEKHA4	37.7784	-1.1626	0.310308	-3.96181	7.43842e-05	0.000256785
IER5L	60.7389	-1.16245	0.224207	-5.18897	2.1146e-07	9.99983e-07
NOXA1	280.677	-1.1613	0.158538	-7.32365	2.41322e-13	1.94237e-12
NCAM1	117.951	-1.16001	0.239873	-4.80548	1.54378e-06	6.59855e-06
RASAL1	659	-1.15988	0.11609	-9.97692	1.9234e-23	2.84251e-22
ZBTB38	7952.51	-1.15953	0.0410768	-28.2273	2.7022e-175	7.87171e-173
KDM3A	3519.61	-1.15823	0.0443809	-26.1048	3.21829e-150	7.16922e-148
FAM189B	593.792	-1.15691	0.116946	-9.89126	4.54259e-23	6.59743e-22
LSS	968.913	-1.15678	0.0970803	-11.908	1.07558e-32	2.47988e-31
RORC	130.82	-1.15598	0.226758	-5.17784	2.24467e-07	1.05761e-06
SUSD3	351.701	-1.15321	0.139957	-8.23224	1.83741e-16	1.85554e-15
PADI4	12.4891	-1.15307	0.334924	-3.24135	0.00118965	0.00336673
TLR10	23.3335	-1.15262	0.312935	-3.76693	0.00016527	0.000543652
CDHR1	1026.91	-1.15232	0.13622	-8.45384	2.81875e-17	3.01969e-16
ADAMTS2	34.1507	-1.15167	0.27029	-4.29172	1.77294e-05	6.64817e-05
PLOD1	6902.29	-1.14972	0.0389153	-29.5455	7.51098e-192	2.77503e-189
SLC16A8	22.7184	-1.14947	0.316188	-3.68442	0.000229221	0.000735957
POTEI	494.512	-1.14834	0.164756	-6.97115	3.14371e-12	2.32297e-11
GRIN2C	40.5514	-1.14614	0.287493	-3.90364	9.47562e-05	0.0003227
ADGRG1	202.637	-1.14321	0.206656	-5.52248	3.34244e-08	1.71806e-07
IGSF10	3559.69	-1.14242	0.0816335	-13.9922	1.73922e-44	5.96055e-43
OLIG1	517.724	-1.14102	0.10375	-10.9927	4.14559e-28	7.69576e-27
HBA2	19.4088	-1.14065	0.336458	-3.15787	0.00158924	0.00438024
INPPL1	1868.76	-1.13873	0.0908608	-12.5339	4.87136e-36	1.26789e-34
POTEE	103.493	-1.13824	0.221189	-5.14456	2.68152e-07	1.24984e-06
DBH	193.436	-1.13757	0.191414	-5.91273	3.3648e-09	1.88918e-08
CA9	1474.73	-1.13287	0.0752173	-15.0638	2.80028e-51	1.19827e-49
ADD3	190.033	-1.13269	0.13509	-8.36954	5.78456e-17	6.05979e-16
ARVCF	31.1161	-1.13242	0.310783	-3.73726	0.000186035	0.000607077
NR1H3	83.458	-1.1316	0.218862	-5.15438	2.54466e-07	1.18897e-06
ASIC1	20.6672	-1.1301	0.335748	-2.90211	0.00370653	0.0095083
CCDC120	275.891	-1.12988	0.148353	-7.62068	2.5234e-14	2.20187e-13
FSBP	151.964	-1.12751	0.211792	-5.34819	8.88366e-08	4.37483e-07
MYO18A	1003.11	-1.12609	0.154429	-7.29291	3.03339e-13	2.42352e-12
TRIM38	1940.26	-1.12377	0.0674772	-16.6543	2.81489e-62	1.62748e-60
PTGS1	650.228	-1.12305	0.146247	-7.70515	1.30687e-14	1.15837e-13
TNFSF10	148.22	-1.12287	0.164929	-6.79476	1.08497e-11	7.6549e-11
SLC25A48	9.76889	-1.12169	0.332704	-2.88297	0.0039395	0.0100481
C11orf95	189.971	-1.12121	0.253317	-4.38483	1.16078e-05	4.4549e-05
GPRC5C	59.8005	-1.12098	0.27299	-4.25034	2.13447e-05	7.91892e-05
HIPK3	1653.84	-1.12033	0.0670256	-16.7156	1.00833e-62	5.87469e-61
SLC41A1	622.851	-1.11963	0.161404	-6.94731	3.72307e-12	2.73374e-11
KANK3	24.8213	-1.11875	0.309127	-3.6396	0.000273067	0.000866084
SLC16A13	25.6928	-1.11764	0.291276	-3.77069	0.000162795	0.000535857
AP5B1	1967.49	-1.11434	0.0710143	-15.6899	1.77391e-55	8.37109e-54
ZNF740	3759.57	-1.11126	0.0629278	-17.6567	9.0435e-70	6.06155e-68
FGD2	97.8463	-1.11028	0.269797	-4.06527	4.79767e-05	0.000169958
CD7	172.07	-1.11013	0.178406	-6.23398	4.5474e-10	2.76088e-09
SLCO2B1	253.882	-1.10896	0.250654	-4.6961	2.65171e-06	1.10201e-05
FZD2	94.7822	-1.10861	0.208725	-5.33785	9.40565e-08	4.61687e-07
SPATS2	1404.52	-1.10684	0.0764992	-14.4678	1.9356e-47	7.46066e-46
SLC11A1	35.8028	-1.10551	0.275286	-4.0917	4.28222e-05	0.000152736
TEX14	8.48149	-1.10293	0.335232	-2.84753	0.00440601	0.0111145
RYR2	14.4151	-1.10247	0.328184	-3.25929	0.00111692	0.00317431
SFN	480.421	-1.10199	0.116003	-9.47965	2.55146e-21	3.43551e-20
ASPM	1858.96	-1.10144	0.0735929	-14.9631	1.27933e-50	5.38313e-49
NPTXR	586.237	-1.09841	0.081565	-13.4569	2.80613e-41	8.6927e-40
LFNG	98.4117	-1.09697	0.20827	-5.2335	1.66328e-07	7.94055e-07
NRN1	12.0767	-1.09663	0.329643	-3.30622	0.000945637	0.00272019
P3H2	295.722	-1.09576	0.160328	-6.85552	7.10514e-12	5.08402e-11
PLEKHA8	1063.89	-1.09552	0.0686496	-15.9551	2.62421e-57	1.31628e-55
THEMIS2	1444.2	-1.09499	0.0771004	-14.222	6.69218e-46	2.40791e-44
CRMP1	542.081	-1.09483	0.0926622	-11.8135	3.32271e-32	7.44563e-31
ZNF283	58.8937	-1.0942	0.261101	-4.2458	2.17813e-05	8.073e-05
SAMD11	15.3887	-1.0931	0.336066	-3.2264	0.00125356	0.00352955
WFDC2	66.1258	-1.09248	0.222632	-4.92314	8.5167e-07	3.7362e-06
GPR152	16.8459	-1.09111	0.324573	-3.19794	0.00138414	0.00386202
MYCL	250.083	-1.08745	0.155776	-6.988	2.78826e-12	2.06536e-11
TRERF1	109.05	-1.08686	0.196943	-5.52039	3.38243e-08	1.73744e-07
LPCAT4	566.619	-1.08664	0.0834595	-13.0199	9.43175e-39	2.75284e-37
LDLR	962.885	-1.08653	0.0647686	-16.7664	4.2986e-63	2.56359e-61
COL6A1	14.1424	-1.08359	0.312196	-3.36669	0.000760769	0.00222688
ESR1	63.7025	-1.08287	0.330904	-3.3769	0.000733087	0.00215293
PAIP2B	2058.36	-1.08248	0.056625	-19.1149	1.89811e-81	1.62444e-79
TESK2	212.478	-1.0807	0.148855	-7.28407	3.23902e-13	2.58507e-12
OPTN	1022.34	-1.07926	0.10385	-10.3977	2.53903e-25	4.16697e-24
EEF2	117121	-1.07827	0.0324293	-33.25	2.04159e-242	1.40573e-239
DNTT	15.8123	-1.07798	0.320894	-3.69691	0.000218241	0.000703236
CX3CR1	2245.77	-1.07673	0.0462563	-23.2702	8.89439e-120	1.37482e-117
AGRN	4591.38	-1.07636	0.0424053	-25.385	3.69372e-142	7.66473e-140
FN1	68998.7	-1.07295	0.0360865	-29.7329	2.88539e-194	1.12072e-191
ZNF652	221.875	-1.07151	0.158893	-6.74906	1.48808e-11	1.03782e-10
GPATCH8	299.836	-1.06907	0.225514	-4.73154	2.22827e-06	9.33974e-06
DCAF6	947.706	-1.06904	0.0837797	-12.7563	2.87355e-37	7.8999e-36
TERT	264.909	-1.0681	0.103474	-10.2974	7.24128e-25	1.15464e-23
FAM109A	227.339	-1.06775	0.175948	-6.07546	1.23634e-09	7.21976e-09
GRIN3B	11.4292	-1.06747	0.320475	-3.2804	0.0010366	0.00295936
JUND	3320.75	-1.065	0.0835231	-12.7515	3.05929e-37	8.39531e-36
TXNIP	30005.7	-1.06463	0.0246619	-43.1693	0	0
TRNP1	50.5149	-1.06294	0.27592	-3.75608	0.000172593	0.000565652
UMODL1	38.5133	-1.06255	0.309848	-3.49861	0.000467698	0.00142549
FARP1	124.09	-1.06033	0.229771	-4.59779	4.27005e-06	1.7281e-05
ZMYM2	747.391	-1.05876	0.125351	-8.4484	2.95327e-17	3.15933e-16
CTSB	23502.7	-1.05714	0.0331713	-31.8696	7.05319e-223	3.81578e-220
MT3	11.4244	-1.05672	0.331034	-2.99539	0.00274093	0.00721828
TNS1	69.2877	-1.0555	0.326383	-3.88347	0.000102976	0.00034881
SLC2A12	45.9737	-1.05472	0.267901	-3.93873	8.19141e-05	0.000280922
HMBOX1	287.621	-1.05407	0.174267	-6.06858	1.29047e-09	7.52429e-09
FUT7	10.1676	-1.05395	0.336046	-3.43356	0.000595699	0.00178122
ATP4A	5.52449	-1.05274	0.282984	-3.42768	0.00060877	0.00181672
PROX1	156.963	-1.04998	0.223769	-4.69404	2.67865e-06	1.11229e-05
RXRA	402.022	-1.04929	0.140018	-7.5059	6.10086e-14	5.17157e-13
MATN2	317.971	-1.04926	0.146778	-7.15715	8.23739e-13	6.37934e-12
TDRD10	25.62	-1.04893	0.331747	-3.16506	0.0015505	0.0042797
DEDD2	253.09	-1.04889	0.210448	-5.03552	4.76549e-07	2.1613e-06
ZNF805	89.207	-1.04733	0.209488	-5.02506	5.03275e-07	2.27231e-06
KRT78	3.8917	-1.04616	0.304644	-3.45308	0.000554217	0.00166838
ZNF20	15.8958	-1.04462	0.332595	-3.45358	0.0005532	0.00166598
TTYH3	372.62	-1.04461	0.1245	-8.39608	4.61615e-17	4.86946e-16
BMP8A	85.0432	-1.04402	0.214228	-4.83343	1.34202e-06	5.79009e-06
ARNT	2009.39	-1.04372	0.0472558	-22.0876	4.15616e-108	5.2031e-106
KREMEN1	30.6984	-1.04288	0.306415	-3.397	0.000681295	0.00201096
TRAF3IP2	221.658	-1.04206	0.141617	-7.38656	1.50678e-13	1.23377e-12
SOS1	645.175	-1.04107	0.109063	-9.54455	1.36704e-21	1.86222e-20
NCKAP1	127.977	-1.04101	0.190642	-5.50003	3.79731e-08	1.93937e-07
BTBD19	14.0867	-1.04039	0.328706	-3.32679	0.000878535	0.00254456
FBXO2	48.8317	-1.03965	0.228817	-4.55142	5.32843e-06	2.13419e-05
BSND	37.047	-1.03699	0.273787	-3.69428	0.000220513	0.000709953
TAF1D	177.555	-1.03653	0.272611	-3.90167	9.55327e-05	0.000325129
LMAN1	10603.5	-1.03549	0.0391667	-26.4381	5.00196e-154	1.16569e-151
PLD4	2158.29	-1.03528	0.10202	-10.1504	3.29853e-24	5.07786e-23
DNAH2	50.5215	-1.03503	0.289151	-3.624	0.00029008	0.000915634
VPS37D	5.07348	-1.03413	0.332096	-3.58583	0.000336013	0.0010499
NDRG2	6.76676	-1.0316	0.315755	-3.66288	0.000249399	0.000796186
ERVV-1	2.94271	-1.03041	0.268008	-3.7003	0.000215348	0.000694505
CCDC152	117.158	-1.02991	0.205219	-5.03225	4.84751e-07	2.19391e-06
SRRM2	23330	-1.02898	0.0761965	-13.5045	1.47204e-41	4.60711e-40
CALB1	8.39948	-1.02809	0.334544	-3.10326	0.00191402	0.00519783
LAMA5	1355.21	-1.02782	0.104388	-9.84544	7.17268e-23	1.03675e-21
DUSP1	927.357	-1.0251	0.0731045	-14.0316	9.98363e-45	3.44492e-43
KIF14	777.724	-1.02444	0.0826134	-12.3932	2.84595e-35	7.19708e-34
FBXO41	2117.92	-1.02352	0.0608215	-16.8248	1.60483e-63	9.6468e-62
RAB11FIP5	1386.86	-1.02347	0.0706308	-14.4894	1.41414e-47	5.49266e-46
GAPDH	50635.7	-1.02286	0.0511128	-20.012	4.32617e-89	4.22792e-87
LDHA	19421.7	-1.02265	0.0512819	-19.9415	1.77718e-88	1.7147e-86
SCNN1D	62.6987	-1.02169	0.296186	-3.45612	0.000548017	0.00165234
KCNJ4	15.9131	-1.02159	0.320443	-3.19633	0.00139188	0.00388006
RAP1GAP2	651.39	-1.02007	0.119404	-8.54233	1.31546e-17	1.42843e-16
SEMA4G	45.4788	-1.01857	0.280563	-3.59623	0.000322868	0.00101091
PNPLA5	37.1419	-1.01855	0.269772	-3.68368	0.000229888	0.000737785
FAM126A	635.004	-1.01765	0.166876	-6.09639	1.0849e-09	6.3797e-09
KIAA1191	619.74	-1.01759	0.191545	-5.31446	1.06972e-07	5.20031e-07
MTSS1	135.177	-1.01732	0.220196	-4.65982	3.16483e-06	1.30133e-05
AMPD3	397.259	-1.01666	0.135785	-7.49484	6.63781e-14	5.60477e-13
BMP7	108.905	-1.01576	0.272639	-3.64749	0.00026481	0.000841659
CLEC1A	54.8812	-1.01255	0.263393	-4.00435	6.21874e-05	0.000217054
RAP1GAP	80.1135	-1.01109	0.31542	-3.42253	0.000620404	0.00184634
MMP14	19.5029	-1.01075	0.336423	-3.19961	0.00137614	0.00384184
AHNAK	24334.2	-1.01062	0.0547664	-18.4534	4.89216e-76	3.63267e-74
STARD8	557.484	-1.01015	0.124752	-8.10645	5.21192e-16	5.0674e-15
MINK1	1578.93	-1.00903	0.0731641	-13.7919	2.85085e-43	9.42898e-42
RSG1	217.186	-1.00858	0.168855	-5.97597	2.2872e-09	1.29811e-08
C10orf99	219.882	-1.00832	0.1348	-7.47051	7.98819e-14	6.69276e-13
CCNG2	175.369	-1.00831	0.186918	-5.45031	5.02812e-08	2.53633e-07
MAMDC4	98.9481	-1.00657	0.223158	-4.48649	7.24075e-06	2.84891e-05
FAM134B	126.506	-1.00586	0.176554	-5.70467	1.16571e-08	6.23963e-08
THBS2	12.5081	-1.00569	0.333976	-2.75475	0.00587377	0.0144465
TBC1D9	1042.88	-1.00568	0.0606452	-16.5791	9.86842e-62	5.64101e-60
ENG	57.0228	-1.00478	0.2242	-4.47773	7.54412e-06	2.96211e-05
FBXL8	1554.27	-1.00448	0.0808262	-12.4279	1.84459e-35	4.69611e-34
PNPLA7	416.37	-1.00333	0.122811	-8.17034	3.07523e-16	3.06215e-15
RRBP1	7638.67	-1.00253	0.0667372	-15.0217	5.29671e-51	2.25378e-49
FGF17	10.6682	-1.00035	0.333175	-3.19041	0.00142071	0.00395312
MAGEC2	155.326	1.00026	0.153904	6.50063	7.99864e-11	5.21581e-10
TTLL1	55.625	1.00082	0.316422	3.20536	0.00134892	0.0037735
CCDC86	3240.44	1.00167	0.055228	18.1349	1.69102e-73	1.21979e-71
FARS2	376.783	1.00169	0.117076	8.54628	1.27121e-17	1.38236e-16
S100A11	3956.81	1.00449	0.0534772	18.7823	1.05483e-78	8.32215e-77
NME1	3584.97	1.00467	0.0534103	18.8083	6.46079e-79	5.12398e-77
TMPRSS3	18.7862	1.00476	0.33185	3.59683	0.000322115	0.00100898
C11orf49	257.844	1.00552	0.184681	5.43071	5.61288e-08	2.81443e-07
ANAPC10	92.8607	1.00797	0.278475	3.59677	0.000322194	0.00100901
GPR150	58.2834	1.00807	0.230248	4.38029	1.18522e-05	4.54066e-05
MSRA	225.73	1.00915	0.125242	8.05287	8.08721e-16	7.73879e-15
MED10	540.381	1.0109	0.0879653	11.4873	1.52787e-30	3.17478e-29
RAB10	3600.73	1.01173	0.0476154	21.2468	3.52957e-100	3.98999e-98
LTB4R	870.526	1.01185	0.0913542	11.074	1.67792e-28	3.16923e-27
FAM127A	79.8205	1.01235	0.225048	4.50346	6.68574e-06	2.64358e-05
TCTN3	681.283	1.01421	0.0860026	11.7872	4.54307e-32	1.00907e-30
SARNP	954.006	1.0147	0.0712541	14.2365	5.44107e-46	1.96241e-44
B3GNTL1	74.2104	1.01516	0.240781	4.19848	2.68716e-05	9.8555e-05
TCTEX1D2	26.2398	1.01644	0.31978	3.09677	0.00195643	0.00530066
CKLF	3064.18	1.01818	0.0506751	20.0914	8.77063e-90	8.62711e-88
OR2B6	8.37224	1.01828	0.336268	3.11445	0.00184288	0.00501633
TRMT6	625.107	1.01882	0.0669905	15.2004	3.51711e-52	1.5398e-50
SNTB1	615.337	1.01891	0.0882627	11.5502	7.36689e-31	1.56294e-29
NIT2	335.981	1.01998	0.250343	4.06079	4.89069e-05	0.000172973
OXNAD1	327.847	1.02132	0.154793	6.58675	4.49544e-11	2.99064e-10
CLIC4	5495.81	1.02306	0.038955	26.2623	5.17211e-152	1.16936e-149
CLNK	78.5555	1.02391	0.281436	3.73376	0.000188643	0.000615061
APOBEC3B	3151.65	1.02506	0.0533562	19.2098	3.06217e-82	2.63555e-80
LYRM1	769.016	1.02529	0.0957482	10.7074	9.39682e-27	1.65131e-25
CXCR4	877.982	1.02543	0.0763866	13.4202	4.60449e-41	1.41192e-39
TIMM23	782.741	1.02617	0.0632621	16.2135	4.04842e-59	2.14425e-57
DPP4	866.605	1.02649	0.115706	8.87915	6.73734e-19	7.89917e-18
ARL13B	59.234	1.02681	0.32354	3.09116	0.00199375	0.00539501
GLO1	2180.42	1.02713	0.0419857	24.4605	3.88634e-132	7.1793e-130
C17orf49	884.019	1.02741	0.086918	11.8189	3.11767e-32	7.0173e-31
FTO	653.734	1.02803	0.149574	6.86837	6.49391e-12	4.65766e-11
STIP1	5373.74	1.02826	0.0401693	25.5967	1.65948e-144	3.54053e-142
NSUN5	1771.58	1.02903	0.0710216	14.4865	1.4746e-47	5.71284e-46
TMEM56	80.2502	1.02909	0.245716	4.20537	2.60656e-05	9.59053e-05
VRK1	526.991	1.0299	0.101287	10.1606	2.97118e-24	4.59259e-23
BTG3	103.596	1.03051	0.194715	5.28651	1.24673e-07	6.00682e-07
TMEM175	421.358	1.03076	0.139607	7.38021	1.58045e-13	1.28991e-12
EGR2	41.039	1.0321	0.291058	3.70344	0.000212698	0.000686835
MYOM1	141.594	1.03286	0.172471	6.02822	1.65776e-09	9.5773e-09
MRPL42	994.3	1.03484	0.101594	10.1824	2.37693e-24	3.70049e-23
PQBP1	3304.47	1.03546	0.0710568	14.5718	4.24614e-48	1.67502e-46
SLC2A5	935.675	1.03726	0.124863	8.30371	1.00907e-16	1.0377e-15
SUPT3H	56.6069	1.03832	0.312008	3.42895	0.000605925	0.0018093
FERMT3	992.244	1.03833	0.077557	13.3859	7.30952e-41	2.23235e-39
ANAPC7	1016.23	1.03869	0.0978391	10.6128	2.59982e-26	4.47015e-25
TRAPPC4	661.841	1.04015	0.192862	5.38358	7.30171e-08	3.62525e-07
IFI6	627.154	1.04076	0.0954931	10.9054	1.0861e-27	1.9727e-26
COMMD1	292.33	1.04101	0.136811	7.59855	2.99477e-14	2.60119e-13
BTBD6	155.938	1.04155	0.154403	6.73462	1.6436e-11	1.14208e-10
SLC43A1	525.253	1.04572	0.0996976	10.4889	9.71756e-26	1.63376e-24
RPA2	939.106	1.04586	0.0772669	13.5314	1.0213e-41	3.21637e-40
SNRPC	1805.63	1.04598	0.0596877	17.5207	9.95312e-69	6.58383e-67
DHRS1	320.55	1.0518	0.126104	8.32921	8.13823e-17	8.43214e-16
C1orf95	754.02	1.0524	0.260811	4.1353	3.54498e-05	0.000127734
SMKR1	76.5193	1.05322	0.191529	5.46473	4.63616e-08	2.34957e-07
CEP41	75.5394	1.05356	0.271915	3.85597	0.000115271	0.000388544
RBM8A	3008.64	1.05385	0.0582152	18.1005	3.15823e-73	2.25664e-71
HIVEP3	195.024	1.0589	0.123192	8.57967	9.51458e-18	1.04289e-16
PSMB8	2393.35	1.06011	0.0622293	17.0337	4.62258e-65	2.8235e-63
PHACTR1	1264.13	1.06046	0.081639	12.9947	1.31046e-38	3.81014e-37
HENMT1	95.3436	1.06069	0.211033	5.00842	5.48791e-07	2.46679e-06
ADCK1	93.1359	1.06101	0.209372	5.03359	4.81386e-07	2.18129e-06
DDX39A	1918.91	1.06171	0.0582287	18.2294	3.01835e-74	2.19817e-72
SLC39A3	1773.06	1.0663	0.0731973	14.5658	4.63658e-48	1.82429e-46
DTNBP1	479.924	1.06659	0.1036	10.2899	7.82476e-25	1.24245e-23
CD79A	99.7325	1.06701	0.22594	4.7804	1.74949e-06	7.43372e-06
CARS	1599.69	1.06745	0.0824561	12.9452	2.50123e-38	7.20317e-37
GINS3	361.542	1.06778	0.107464	9.92055	3.38878e-23	4.95974e-22
TIMM17A	1507.78	1.0678	0.0654659	16.3068	8.82756e-60	4.79283e-58
B3GAT3	2388.97	1.06816	0.0650406	16.4211	1.35002e-60	7.38272e-59
NKIRAS1	221.529	1.06856	0.153477	6.96804	3.21386e-12	2.37365e-11
CACYBP	1693.13	1.06885	0.0819819	13.034	7.84102e-39	2.30186e-37
DHRS7B	90.3111	1.0698	0.291617	3.67471	0.000238116	0.000762899
CDKN2A	2955.4	1.07077	0.0544286	19.6721	3.74299e-86	3.47845e-84
CSAG1	174.487	1.07093	0.140062	7.63702	2.22306e-14	1.94653e-13
CXCL6	24.5134	1.07157	0.300311	3.59562	0.000323616	0.00101305
RAD51C	328.122	1.07217	0.139503	7.67203	1.69291e-14	1.49181e-13
SIGMAR1	3361.13	1.07232	0.0400919	26.7437	1.46046e-157	3.45673e-155
SERPINB8	198.219	1.07384	0.169044	6.34738	2.19016e-10	1.37377e-09
POLR2G	1342.31	1.07595	0.072719	14.7922	1.64544e-49	6.71838e-48
COX7B2	37.2114	1.07652	0.258188	4.13998	3.47333e-05	0.000125301
POLE3	1457.57	1.07685	0.0600883	17.9163	8.80333e-72	6.00689e-70
GRB2	3645.67	1.07702	0.0426855	25.23	1.87634e-140	3.84093e-138
BCAS2	492.874	1.07719	0.0901192	11.9452	6.87754e-33	1.60032e-31
DTL	974.034	1.0775	0.09008	11.9568	5.9817e-33	1.40264e-31
PPP2CA	3171.43	1.07759	0.0906292	11.8883	1.3616e-32	3.12508e-31
ADI1	2501.77	1.07836	0.05354	20.1392	3.34602e-90	3.35666e-88
LY96	952.262	1.08111	0.0833981	12.9619	2.01077e-38	5.8128e-37
MCM7	3205.25	1.08181	0.0879458	12.2979	9.29038e-35	2.29577e-33
ZPLD1	6.13357	1.08193	0.333923	3.31997	0.000900255	0.00260051
AARS	12596.9	1.08231	0.0335515	32.2582	2.70149e-228	1.51564e-225
PDCL3	307.411	1.08277	0.11605	9.31852	1.17969e-20	1.53654e-19
MCM3	4403.03	1.08287	0.0383905	28.2043	5.18212e-175	1.48111e-172
IFIT2	17.517	1.08364	0.324853	3.2839	0.00102382	0.0029273
FKBP7	128.06	1.08455	0.282043	3.85269	0.000116827	0.000393352
TCF19	1133.51	1.08532	0.068222	15.9035	5.9879e-57	2.98371e-55
SLC1A5	8175.52	1.08796	0.0368142	29.5521	6.17744e-192	2.3394e-189
PSEN2	349.504	1.08882	0.160518	6.77583	1.23691e-11	8.67042e-11
LRRC26	4798.48	1.09015	0.0513955	21.2104	7.65651e-100	8.59117e-98
ITPRIP	514.758	1.09049	0.0913408	11.9368	7.60881e-33	1.76506e-31
FAM24B	42.6128	1.09062	0.287441	3.77251	0.000161615	0.00053232
C20orf196	73.4134	1.09139	0.21147	5.13242	2.86045e-07	1.32788e-06
NRP2	181.482	1.09328	0.201627	5.43127	5.59545e-08	2.80662e-07
CENPM	415.931	1.09592	0.0985752	11.1042	1.19655e-28	2.2742e-27
SPC25	244.649	1.09612	0.159616	6.85101	7.33289e-12	5.24203e-11
CXCL10	17.6241	1.09641	0.33084	3.25243	0.00114425	0.00324772
HLF	33.216	1.09824	0.29455	3.65952	0.000252692	0.00080585
ADCY1	3229.5	1.09854	0.0608989	18.0488	8.06097e-73	5.67942e-71
PLEK	2834.78	1.09936	0.0498698	22.0432	1.10959e-107	1.37771e-105
CDCA7	414.202	1.09995	0.101343	10.8414	2.19107e-27	3.92321e-26
ERH	1207.51	1.10013	0.0654415	16.8054	2.22659e-63	1.33314e-61
EIF6	1287.77	1.10155	0.0753492	14.6149	2.25699e-48	8.94997e-47
DUSP10	107.346	1.10194	0.162365	6.77401	1.25265e-11	8.77667e-11
EML5	71.3109	1.10226	0.268288	4.07226	4.65588e-05	0.000165169
CCDC74A	53.6935	1.10291	0.244903	4.49757	6.87352e-06	2.71287e-05
TIPIN	384.24	1.10486	0.106176	10.3931	2.66613e-25	4.36611e-24
E2F1	598.324	1.10507	0.0932922	11.8359	2.54477e-32	5.75345e-31
HLA-DOA	36.4293	1.1058	0.285026	3.94829	7.87125e-05	0.000270986
MUC21	77.9328	1.10645	0.289742	3.99904	6.35999e-05	0.000221627
DDX5	2562.65	1.10685	0.107184	10.3219	5.60995e-25	8.99254e-24
PIGZ	40.3952	1.1077	0.298818	3.88907	0.000100629	0.000341393
CT83	97.0452	1.10794	0.207077	5.33103	9.76585e-08	4.78129e-07
HSPA6	248.726	1.10965	0.159312	6.94753	3.71749e-12	2.73097e-11
C20orf100	65.57	1.10998	0.270789	4.12669	3.68019e-05	0.000132448
MCM10	511.877	1.11078	0.181806	6.07721	1.22295e-09	7.14434e-09
CDC45	211.915	1.11333	0.174944	6.33458	2.37995e-10	1.4836e-09
NLRP7	182.075	1.11339	0.191224	5.81561	6.04148e-09	3.30503e-08
CHEK1	699.89	1.11403	0.114226	9.74464	1.94471e-22	2.75313e-21
SWAP70	379.784	1.11423	0.116704	9.55832	1.19681e-21	1.63327e-20
SYNGR2	14021.1	1.11723	0.0449792	24.8389	3.4051e-136	6.44757e-134
PSIP1	906.049	1.11827	0.0699728	15.9761	1.87498e-57	9.53096e-56
DNASE2	1394.29	1.11906	0.0688507	16.2531	2.1225e-59	1.1321e-57
CORO1A	15399.3	1.11917	0.0369771	30.2656	3.25085e-201	1.40697e-198
ASPHD2	333.084	1.12063	0.117077	9.56902	1.07928e-21	1.47553e-20
HINT2	457.26	1.12246	0.0941676	11.9118	1.02731e-32	2.37222e-31
GCSAM	230.006	1.12249	0.204631	5.5527	2.81292e-08	1.45477e-07
FANCL	295.239	1.12329	0.140062	8.00648	1.18043e-15	1.11687e-14
PHLDA1	523.979	1.12344	0.0908814	12.3693	3.82972e-35	9.62066e-34
HOXB9	94.5481	1.12479	0.220149	5.13931	2.75753e-07	1.28211e-06
BFSP1	25.4039	1.12694	0.273996	4.05452	5.02365e-05	0.000177551
HGF	395.543	1.12732	0.118277	9.52213	1.69667e-21	2.29475e-20
ITGAM	249.223	1.12748	0.172082	6.60402	4.0015e-11	2.6797e-10
CD74	88976.2	1.12836	0.0401185	28.1259	4.71885e-174	1.32372e-171
SIRPG	71.0094	1.12875	0.243006	4.70358	2.55637e-06	1.06472e-05
LHFPL2	1037.87	1.12923	0.0556324	20.2943	1.44496e-91	1.48899e-89
UBQLN2	735.631	1.1294	0.0744859	15.1597	6.53379e-52	2.83593e-50
NBL1	73.2724	1.13096	0.18669	6.04685	1.47704e-09	8.55935e-09
KCNK1	1276.6	1.13114	0.0594063	19.0413	7.75174e-81	6.41658e-79
IGFLR1	200.614	1.1329	0.235397	4.84854	1.24371e-06	5.38125e-06
CMC1	82.324	1.13301	0.2826	3.99656	6.42697e-05	0.000223755
TIMP1	1598.64	1.13332	0.0702323	16.1435	1.26167e-58	6.63605e-57
GTF2F2	474.037	1.1335	0.102937	11.0046	3.63249e-28	6.76814e-27
SNRPD3	1226.31	1.1339	0.171799	6.59136	4.35805e-11	2.90179e-10
CDIP1	3460.83	1.13773	0.0495527	22.9581	1.22237e-116	1.79772e-114
MYOF	55.6964	1.13825	0.30341	3.72468	0.000195565	0.000635984
B3GLCT	48.3127	1.13877	0.215823	5.23566	1.644e-07	7.85842e-07
KL	13.6932	1.13945	0.332521	3.4128	0.000642991	0.00190794
CCDC155	125.744	1.13999	0.221962	5.16089	2.45782e-07	1.15159e-06
ATP6V1E1	666.275	1.14056	0.0723449	15.7606	5.80381e-56	2.78216e-54
MARK1	13.1409	1.14291	0.333441	3.68418	0.000229437	0.000736492
KIR3DX1	164.95	1.14312	0.239478	4.84955	1.23745e-06	5.3572e-06
DMBT1	188.802	1.14377	0.19666	5.92025	3.21461e-09	1.80753e-08
HOXD4	18.0504	1.14459	0.322136	3.7342	0.000188316	0.000614126
PRIM2	271.522	1.14647	0.121817	9.39604	5.66556e-21	7.51506e-20
BRE	947.523	1.14765	0.0578683	19.8262	1.76918e-87	1.67497e-85
SLC9A7	325.122	1.14822	0.152951	7.53044	5.05695e-14	4.30837e-13
NEUROG2	31.9689	1.15076	0.269738	4.27612	1.90182e-05	7.10625e-05
CHI3L1	1280.31	1.15095	0.0725651	15.8745	9.51182e-57	4.70866e-55
ATP6V1H	471.269	1.15262	0.0935554	12.3152	7.50353e-35	1.86334e-33
SH2D1B	41.4394	1.15276	0.30764	4.27305	1.9282e-05	7.18532e-05
NUDT9	405.078	1.1536	0.119971	9.60622	7.52588e-22	1.03638e-20
SORL1	216.438	1.15392	0.143186	8.06109	7.56176e-16	7.26812e-15
APOL6	2255.8	1.15427	0.0584798	19.7364	1.05089e-86	9.82647e-85
OSGEP	165.962	1.15433	0.212609	5.3881	7.12079e-08	3.5389e-07
G0S2	7799.47	1.15529	0.0482839	23.9271	1.59953e-126	2.75338e-124
CENPP	204.722	1.15684	0.197645	5.83611	5.3435e-09	2.94019e-08
CTSO	561.385	1.15685	0.0912189	12.6789	7.73989e-37	2.09364e-35
C7orf50	968.906	1.15825	0.0731872	15.8214	2.21538e-56	1.07216e-54
SIRPA	1300.89	1.15835	0.0680832	17.0113	6.7734e-65	4.12062e-63
WDR25	95.6988	1.15956	0.24342	4.77409	1.80518e-06	7.64891e-06
HEMGN	19.3438	1.15964	0.308726	3.6732	0.00023953	0.000766778
TLR7	1115.24	1.16031	0.059803	19.3991	7.85619e-84	7.12608e-82
C1orf35	771.557	1.16276	0.128031	9.07643	1.12196e-19	1.38174e-18
OAS3	81.5036	1.16295	0.296371	3.90404	9.46002e-05	0.00032224
RAB32	25.809	1.16349	0.307128	3.9369	8.25405e-05	0.000282815
PSMC2	2287.58	1.16453	0.0479824	24.266	4.48068e-130	8.08016e-128
UBE2L3	759.438	1.16551	0.0729974	15.9583	2.49491e-57	1.25976e-55
TBX15	51.1893	1.16807	0.265882	4.50417	6.66339e-06	2.63543e-05
C5	98.5015	1.16835	0.150542	7.73489	1.03494e-14	9.23276e-14
NDUFAF4	128.078	1.16897	0.185457	6.2818	3.34666e-10	2.05744e-09
NAPA	1358.16	1.16937	0.102938	11.357	6.8459e-30	1.37718e-28
HSPA4L	97.757	1.16978	0.249273	4.65716	3.20604e-06	1.31756e-05
DEGS1	1037.79	1.1713	0.065085	17.9908	2.29867e-72	1.59726e-70
CHRNA5	56.2833	1.17501	0.308775	3.65381	0.000258378	0.000822941
CYP4X1	62.9449	1.17572	0.219024	5.37552	7.63612e-08	3.78384e-07
NFKB2	4552.06	1.17628	0.0582401	20.1965	1.05099e-90	1.06848e-88
CKS1B	2566.8	1.17826	0.0470763	25.0255	3.226e-138	6.34642e-136
WDR76	450.601	1.18097	0.150303	7.83837	4.56439e-15	4.19547e-14
INO80E	687.029	1.18206	0.112738	10.4795	1.07366e-25	1.79313e-24
SLC43A3	6184.96	1.18256	0.0344876	34.2871	1.22027e-257	1.08733e-254
PLA2G2D	201.684	1.18608	0.153857	7.72815	1.0912e-14	9.72319e-14
CTSZ	3203.32	1.19058	0.0456782	26.0625	9.71925e-150	2.13373e-147
HAT1	889.747	1.1914	0.0886315	13.4352	3.75989e-41	1.15762e-39
RNGTT	403.444	1.19146	0.0987264	12.0567	1.78701e-33	4.24288e-32
C4orf46	208.004	1.19237	0.133684	8.90335	5.41864e-19	6.39265e-18
MRPL55	869.394	1.19274	0.0879072	13.5621	6.7209e-42	2.13883e-40
CD68	4261.61	1.19347	0.0717594	16.6336	3.98099e-62	2.29293e-60
ARL8B	1459.67	1.19472	0.0537766	22.2127	2.58791e-109	3.35057e-107
MNS1	104.564	1.19563	0.184215	6.46621	1.00489e-10	6.49681e-10
EXOSC8	399.371	1.19582	0.111915	10.674	1.34662e-26	2.35822e-25
SIPA1L2	16.9699	1.1968	0.32514	3.74089	0.000183367	0.000598758
ITPA	739.237	1.19786	0.0866775	13.8117	2.16529e-43	7.20874e-42
GALE	318.491	1.19822	0.173116	6.90628	4.97541e-12	3.60956e-11
F8	142.39	1.1995	0.162438	7.37855	1.60026e-13	1.30537e-12
IFIH1	1319.06	1.20097	0.057472	20.8917	6.37568e-97	7.10138e-95
MAGOH	928.591	1.20103	0.0639869	18.7632	1.51129e-78	1.18005e-76
IMMP2L	225.321	1.2022	0.162977	7.36556	1.76401e-13	1.432e-12
CLEC2L	11.4461	1.20242	0.333927	3.57727	0.000347199	0.00108149
MT1E	47.7591	1.20405	0.246353	4.89387	9.88733e-07	4.31375e-06
ITGAX	46.7754	1.2041	0.287231	4.42648	9.5784e-06	3.71463e-05
HIGD1A	836.513	1.20442	0.0681901	17.6549	9.32379e-70	6.22189e-68
RBL1	417.401	1.20531	0.122834	9.79559	1.17607e-22	1.68544e-21
H2AFZ	3778.15	1.20533	0.0448406	26.8775	4.02635e-159	9.68113e-157
RASSF6	222.433	1.20552	0.145037	8.31089	9.49889e-17	9.78173e-16
SF3B6	1940.6	1.20605	0.0667398	18.0687	5.62384e-73	3.98083e-71
PSMG4	1650.68	1.2127	0.0697934	17.3729	1.32312e-67	8.60197e-66
HELLS	349.74	1.21535	0.21122	5.7185	1.07471e-08	5.76885e-08
MAGEB16	17.8975	1.21812	0.335371	4.05012	5.1192e-05	0.000180801
NAA20	676.078	1.22062	0.117712	10.3616	3.70875e-25	6.04088e-24
ADTRP	546.373	1.2217	0.11795	10.35	4.18374e-25	6.77086e-24
NOP10	976.066	1.2231	0.0944283	12.9474	2.43002e-38	7.01141e-37
FAM173B	159.74	1.2236	0.134876	9.0456	1.48852e-19	1.82133e-18
AIM2	320.855	1.22426	0.130832	9.35925	8.03014e-21	1.05682e-19
RBM42	1236.13	1.22493	0.0772058	15.8609	1.18228e-56	5.83359e-55
RBM18	662.766	1.22608	0.0960558	12.7583	2.80378e-37	7.73617e-36
SEZ6L2	241.253	1.22731	0.157068	7.87335	3.45264e-15	3.18712e-14
UBE2L6	1551.53	1.22731	0.060429	20.3059	1.14106e-91	1.18389e-89
PCK2	1509.36	1.23228	0.0557277	22.1093	2.57313e-108	3.24814e-106
PKMYT1	1422.01	1.2328	0.10071	12.2338	2.05161e-34	4.98842e-33
TMEM109	4001.91	1.23516	0.0513616	24.0462	9.14399e-128	1.61062e-125
JMJD6	627.928	1.23526	0.0992882	12.4344	1.69979e-35	4.33475e-34
HLA-DOB	215.012	1.23565	0.147973	8.35063	6.79021e-17	7.07415e-16
PCDH12	213.874	1.23704	0.184631	6.69405	2.17076e-11	1.4906e-10
POLD3	601.762	1.2374	0.0721724	17.1371	7.84093e-66	4.90803e-64
TIMM8B	508.768	1.24133	0.104347	11.8803	1.4978e-32	3.42212e-31
UNG	777.947	1.24452	0.0856216	14.5248	8.44013e-48	3.29513e-46
C5AR1	26.5592	1.24453	0.300709	4.0792	4.51909e-05	0.00016058
CLEC2B	807.241	1.24479	0.085999	14.4735	1.78195e-47	6.88595e-46
FAM227A	254.885	1.24486	0.148399	8.38235	5.18833e-17	5.45404e-16
HSPA1A	325.44	1.2459	0.234683	5.31794	1.04947e-07	5.1084e-07
ASF1B	1131.62	1.24637	0.0703027	17.7214	2.86911e-70	1.93161e-68
ASS1	12131.2	1.24664	0.0412528	30.2191	1.33004e-200	5.5965e-198
MAPRE2	1882.25	1.24867	0.0756711	16.5001	3.66369e-61	2.05546e-59
GLRX2	244.803	1.24902	0.109297	11.4055	3.92417e-30	8.01124e-29
DCLK2	33.2624	1.25171	0.317643	4.11449	3.88034e-05	0.000139123
MRPS23	1153.65	1.25177	0.0746912	16.7528	5.40168e-63	3.1715e-61
POLR3C	982.304	1.25495	0.0814878	15.3944	1.78427e-53	7.9965e-52
GPAT3	285.861	1.25556	0.128774	9.75017	1.84161e-22	2.61205e-21
APOL3	508.395	1.25956	0.133826	9.41408	4.77235e-21	6.36369e-20
IL1B	25.1475	1.26058	0.322092	4.45247	8.48862e-06	3.32005e-05
CD36	48.158	1.26284	0.25341	4.95604	7.19448e-07	3.18288e-06
SPIN3	27.1053	1.26433	0.304588	4.18952	2.7955e-05	0.000102335
IFI35	358.65	1.26585	0.111991	11.2907	1.45834e-29	2.89528e-28
RNF187	9805.39	1.26608	0.0401226	31.5557	1.49802e-218	7.82485e-216
MX1	135.079	1.27255	0.18838	6.72504	1.75539e-11	1.21696e-10
PFDN6	1341.01	1.27275	0.0761504	16.708	1.14544e-62	6.64793e-61
SIDT1	127.531	1.27416	0.159101	7.98246	1.43449e-15	1.34967e-14
GLIPR1	142.618	1.27506	0.242049	5.28133	1.28251e-07	6.17138e-07
MTHFD1L	2089.72	1.27655	0.0623544	20.47	3.98979e-93	4.22639e-91
CTSH	147.106	1.27765	0.197171	6.48155	9.07841e-11	5.89455e-10
CHCHD3	1340.21	1.27778	0.0534958	23.878	5.19035e-126	8.8341e-124
STEAP2	68.9376	1.28297	0.271847	4.86079	1.16918e-06	5.07616e-06
RNLS	55.9263	1.28352	0.28122	4.4998	6.80177e-06	2.68665e-05
UTP11	1165.48	1.28447	0.0733836	17.4968	1.51601e-68	9.98459e-67
ACYP1	252.104	1.28483	0.123261	10.4043	2.37e-25	3.90226e-24
KCNK15	12.2621	1.28778	0.332563	4.11457	3.87908e-05	0.00013911
IL1RN	13.4025	1.29009	0.335047	4.40873	1.03976e-05	4.01078e-05
PMAIP1	1112.71	1.29143	0.0548296	23.5472	1.3396e-122	2.15876e-120
PRNP	761.191	1.29403	0.0809065	15.9904	1.49066e-57	7.62854e-56
RRAD	112.67	1.29522	0.217732	6.1031	1.0403e-09	6.12933e-09
PLRG1	878.324	1.29747	0.103453	12.535	4.80281e-36	1.2522e-34
NOS3	643.321	1.29795	0.106445	12.215	2.5853e-34	6.26594e-33
ZBED3	291.322	1.29971	0.11756	11.0448	2.32244e-28	4.37023e-27
VPS29	995.051	1.30586	0.0698701	18.6816	6.98511e-78	5.42617e-76
CALHM3	15.6545	1.30648	0.334366	4.27375	1.92217e-05	7.16462e-05
PRAMEF2	4.5988	1.31128	0.326518	3.67173	0.000240915	0.000771051
SLC7A5	10947.6	1.31218	0.0344074	38.1354	0	0
KLRF2	13.2574	1.31325	0.334942	4.27462	1.91461e-05	7.14173e-05
INHBE	222.766	1.31572	0.114571	11.4675	1.92177e-30	3.9769e-29
PSMC4	1132.25	1.31699	0.0972081	13.5417	8.86695e-42	2.8041e-40
MARS	4419.05	1.31949	0.0682895	19.321	3.5756e-83	3.16744e-81
MMP9	14.4673	1.32055	0.330386	4.28195	1.8526e-05	6.93089e-05
NAP1L2	13.7754	1.32229	0.321029	4.23172	2.31909e-05	8.57027e-05
MAD1L1	518.321	1.32229	0.160811	8.21613	2.10167e-16	2.11536e-15
SAMD9L	874.405	1.32232	0.0892473	14.812	1.22575e-49	5.03187e-48
EEF1AKMT1	59.7527	1.32285	0.240643	5.46586	4.60677e-08	2.33545e-07
TMOD1	52.3645	1.32336	0.259212	5.11637	3.11465e-07	1.44019e-06
SNRPD1	2189.85	1.32679	0.0685058	19.3626	1.59725e-83	1.44019e-81
SLC22A9	42.7183	1.32791	0.254309	5.22847	1.70917e-07	8.14423e-07
IQCF3	20.7548	1.32924	0.319843	4.19843	2.68769e-05	9.8555e-05
RAB33A	336.243	1.33192	0.101493	13.1114	2.83419e-39	8.38522e-38
PLA2G4C	8.84667	1.33394	0.334532	4.16559	3.10544e-05	0.000112971
FABP5	254.8	1.33425	0.19791	6.69469	2.16129e-11	1.48477e-10
NUDC	3780	1.33877	0.0449117	29.8056	3.30512e-195	1.31753e-192
DPM2	656.62	1.33943	0.0983658	13.6047	3.75508e-42	1.20769e-40
P2RY10	416.981	1.34279	0.0918053	14.6175	2.17201e-48	8.65834e-47
GARS	7575.19	1.34287	0.0408958	32.8352	1.85177e-236	1.12203e-233
OGG1	297.808	1.34747	0.131059	10.2654	1.00886e-24	1.59189e-23
PCNA	2549.46	1.34852	0.062303	21.6401	7.53604e-104	9.13248e-102
STK39	125.692	1.34874	0.193365	6.94783	3.70949e-12	2.72641e-11
UHRF1	555.47	1.35008	0.100662	13.3936	6.59394e-41	2.01788e-39
RMI2	859.063	1.35149	0.066763	20.2329	5.02679e-91	5.14499e-89
SNAPC5	984.035	1.35166	0.0726813	18.5881	4.00849e-77	3.08227e-75
C14orf142	293.988	1.35419	0.0979001	13.8109	2.18948e-43	7.27329e-42
HIST1H4I	501.341	1.35476	0.0905299	14.9557	1.43056e-50	6.00281e-49
DDX56	255.965	1.3577	0.262043	5.11517	3.13459e-07	1.44809e-06
PBX3	71.8317	1.36397	0.18142	7.48514	7.14708e-14	6.0247e-13
PAQR8	403.356	1.36526	0.095602	14.2714	3.29685e-46	1.2005e-44
DNM3	90.9253	1.37034	0.288416	5.06436	4.09775e-07	1.86854e-06
TMCC3	457.406	1.37123	0.176769	7.76398	8.23042e-15	7.40787e-14
ESCO2	172.151	1.37185	0.215555	6.31912	2.63061e-10	1.63113e-09
NT5M	213.067	1.37308	0.186234	7.378	1.6068e-13	1.30929e-12
ARL14EPL	4.58721	1.37453	0.331647	3.82719	0.000129616	0.000433522
FCRL4	11.0449	1.37574	0.328629	5.41877	6.00106e-08	3.00113e-07
GINS2	372.812	1.3762	0.12366	11.1063	1.16867e-28	2.224e-27
NFE2L1	7155.24	1.37725	0.0470706	29.259	3.45373e-188	1.13733e-185
MCM5	2422.96	1.38193	0.0711692	19.4124	6.05941e-84	5.52939e-82
TPST1	238.461	1.38315	0.147662	9.35676	8.22203e-21	1.0802e-19
RFC2	943.494	1.38441	0.0903236	15.3176	5.83064e-53	2.5901e-51
DPH6	37.6405	1.38763	0.294289	4.62914	3.67181e-06	1.49719e-05
INHBC	67.1075	1.39279	0.226476	6.1478	7.85642e-10	4.68539e-09
HLA-DPB1	782.288	1.3931	0.100052	13.9339	3.94312e-44	1.33327e-42
CHAC2	160.189	1.39586	0.136388	10.1886	2.22871e-24	3.48046e-23
IL23A	121.742	1.39977	0.190571	7.36945	1.71331e-13	1.39383e-12
MRFAP1L1	1262.67	1.40041	0.0711659	19.6715	3.78598e-86	3.49695e-84
CMSS1	1463.05	1.40051	0.101095	13.847	1.32652e-43	4.43579e-42
ETV7	37.4584	1.40461	0.280067	5.12933	2.90774e-07	1.3489e-06
FBXO4	202.496	1.40954	0.136326	10.3123	6.19876e-25	9.90493e-24
TSEN15	2197.98	1.41197	0.050255	28.0902	1.2905e-173	3.49081e-171
BEND6	38.8881	1.41536	0.25825	5.47341	4.41445e-08	2.24396e-07
ERVK3-1	642.963	1.42204	0.115308	12.321	6.98423e-35	1.73723e-33
NLRP12	28.6431	1.42639	0.274596	5.16194	2.44408e-07	1.14657e-06
EXOSC9	513.393	1.42689	0.104469	13.6441	2.18983e-42	7.07283e-41
TYMP	1903.89	1.4318	0.119485	11.9813	4.45301e-33	1.04743e-31
IL4I1	510.491	1.432	0.10012	14.3047	2.04594e-46	7.5406e-45
CD69	79.8507	1.43456	0.270572	5.46694	4.57874e-08	2.32202e-07
ULBP1	149.327	1.43513	0.187785	7.64954	2.01702e-14	1.76919e-13
MCM2	2653.17	1.43617	0.0570615	25.1635	1.00558e-139	2.00429e-137
RARRES3	177.029	1.44086	0.177597	8.1213	4.61219e-16	4.53377e-15
CCDC146	44.5813	1.44378	0.320707	4.53151	5.85649e-06	2.33213e-05
PLAUR	357.142	1.44711	0.127951	11.319	1.057e-29	2.10677e-28
SPATS2L	383.12	1.44796	0.12678	11.4112	3.67748e-30	7.51775e-29
RASGEF1B	200.12	1.44888	0.164568	8.81075	1.24306e-18	1.43084e-17
MCM6	2985.26	1.46213	0.0424825	34.4113	1.71104e-259	1.61992e-256
C7orf57	15.2003	1.46775	0.327435	4.54052	5.61164e-06	2.23933e-05
ALDH1L2	393.749	1.4703	0.292403	5.06381	4.10968e-07	1.87341e-06
HIST1H2BK	1294.99	1.47207	0.0617513	23.8318	1.56256e-125	2.62997e-123
PSPH	585.924	1.47242	0.13813	10.6519	1.70814e-26	2.97413e-25
CH507-42P11.1	113.282	1.48672	0.157916	9.37793	6.72785e-21	8.87748e-20
H2BFS	113.282	1.48672	0.157916	9.37793	6.72785e-21	8.87748e-20
CPPED1	829.283	1.48908	0.0933255	15.9507	2.8171e-57	1.40836e-55
UBE2T	752.648	1.48976	0.0997203	14.9267	2.20779e-50	9.21311e-49
C4orf27	288.456	1.49481	0.103224	14.4528	2.40602e-47	9.25034e-46
SCFD2	606.47	1.49801	0.111091	13.469	2.37986e-41	7.4025e-40
KLHL35	94.6358	1.49854	0.254147	5.89695	3.70279e-09	2.0705e-08
EIF4EBP1	1480.59	1.49935	0.0894052	16.7652	4.38793e-63	2.59642e-61
PRSS2	9283.18	1.49996	0.05098	29.4249	2.63442e-190	9.2805e-188
PLA1A	86.1115	1.50208	0.203723	7.38466	1.52839e-13	1.25011e-12
SARS	3122.13	1.50341	0.0331729	45.3131	0	0
BCAT1	86.3492	1.50472	0.225005	6.59392	4.28365e-11	2.85854e-10
DOCK10	750.978	1.50609	0.12674	11.879	1.52108e-32	3.47008e-31
POLR2K	993.866	1.51033	0.0813277	18.5605	6.70451e-77	5.10351e-75
UNC79	155.458	1.51075	0.185074	8.18798	2.65649e-16	2.65439e-15
SPESP1	61.6534	1.51295	0.224581	6.70266	2.04656e-11	1.40723e-10
RFC3	514.178	1.51596	0.102518	14.77	2.28827e-49	9.29294e-48
CARD17	27.989	1.5162	0.29852	5.18411	2.17049e-07	1.02489e-06
IL2RG	1418.76	1.51646	0.0745562	20.3394	5.7679e-92	6.02567e-90
RPP40	412.051	1.5167	0.105755	14.3219	1.5968e-46	5.92851e-45
HLA-DQB1	33.2465	1.51884	0.326941	5.09453	3.49606e-07	1.60577e-06
RRM2	2292.71	1.52233	0.0560921	27.1335	3.96929e-162	1.0191e-159
GNLY	14.6472	1.52401	0.323223	4.67623	2.92197e-06	1.20844e-05
MT1H	68.3237	1.52607	0.257499	5.91598	3.29903e-09	1.85362e-08
FAM129A	913.681	1.53097	0.0790835	19.3525	1.94026e-83	1.73911e-81
CHST7	689.729	1.53231	0.0670868	22.8233	2.68948e-115	3.80751e-113
MAGOHB	157.908	1.53659	0.239532	6.32453	2.54002e-10	1.57883e-09
SERPINB9	383.616	1.53905	0.0855866	17.9547	4.41192e-72	3.0378e-70
MUC13	341.775	1.54581	0.119132	12.9639	1.96096e-38	5.67965e-37
GIMAP6	95.9098	1.55078	0.204916	7.54903	4.38498e-14	3.757e-13
FCRL2	100.323	1.56576	0.237173	6.58594	4.52018e-11	3.00578e-10
FAM111B	680.908	1.56998	0.0613721	25.5562	4.68245e-144	9.85135e-142
HLA-DQB2	19.793	1.57256	0.326827	5.15689	2.51083e-07	1.17498e-06
PSMC3IP	272.656	1.58538	0.191788	8.22902	1.88755e-16	1.90237e-15
CTH	533.438	1.58688	0.096469	16.4401	9.86903e-61	5.41652e-59
CBS	3119.09	1.5881	0.0715855	22.1815	5.18419e-109	6.65509e-107
NDUFA4L2	200.831	1.59554	0.135097	11.7774	5.10467e-32	1.13049e-30
SSX4B	127.312	1.59846	0.135711	11.7157	1.05958e-31	2.3228e-30
SSX4	127.312	1.59846	0.135711	11.7157	1.05958e-31	2.3228e-30
LYSMD2	319.97	1.60366	0.138823	11.5382	8.46476e-31	1.79084e-29
MS4A1	118.799	1.60697	0.230421	7.0141	2.31432e-12	1.72526e-11
MET	112.986	1.61402	0.26896	6.10119	1.05284e-09	6.19596e-09
NXPH1	98.8249	1.61525	0.24096	6.78275	1.17912e-11	8.2883e-11
CD3E	61.1174	1.61785	0.218524	7.3627	1.80226e-13	1.46149e-12
HES1	100.347	1.63263	0.203639	7.99223	1.32517e-15	1.24992e-14
HLA-DRB5	289.517	1.65722	0.135557	12.2186	2.47206e-34	6.00108e-33
HVCN1	70.861	1.66223	0.194237	8.47948	2.2621e-17	2.43195e-16
SLC3A2	11558.5	1.66634	0.0470273	35.4326	5.37292e-275	5.42594e-272
LAMP3	421.436	1.67086	0.101058	16.5106	3.07965e-61	1.74721e-59
YARS	5201.15	1.67513	0.0730447	22.9303	2.31854e-116	3.37704e-114
HLA-DPA1	1508.12	1.67704	0.0847378	19.7922	3.47214e-87	3.26683e-85
FXYD2	41.9997	1.69514	0.283244	6.06885	1.28832e-09	7.5146e-09
FEN1	3590.96	1.69588	0.0525002	32.2958	8.00732e-229	4.66519e-226
CCR7	73.905	1.7049	0.239262	7.11573	1.1132e-12	8.53811e-12
ZG16B	264.651	1.71692	0.154921	11.0823	1.52876e-28	2.89471e-27
DNAJC5B	66.4623	1.72207	0.270061	6.71786	1.84412e-11	1.27439e-10
SERPINA1	134.397	1.76534	0.227512	7.84165	4.4468e-15	4.08987e-14
NAP1L5	74.2075	1.7841	0.193184	9.13759	6.38614e-20	7.98163e-19
HLA-DRB1	1208.36	1.80104	0.0840283	21.4302	6.98097e-102	8.13444e-100
NPL	454.691	1.80812	0.110819	16.2934	1.09997e-59	5.90865e-58
WARS	2796.85	1.84649	0.0560405	32.942	5.51226e-238	3.47915e-235
PEA15	2841.5	1.84963	0.0512709	36.0679	7.23302e-285	7.82613e-282
FCRLA	956.202	1.85198	0.106336	17.4101	6.91352e-68	4.51405e-66
BIRC3	1698.83	1.85475	0.0630081	29.4257	2.57509e-190	9.2805e-188
C10orf128	65.8394	1.85923	0.237768	7.76956	7.8758e-15	7.10134e-14
SLC6A9	606.644	1.87015	0.119991	15.5678	1.20458e-54	5.5127e-53
PSAT1	2282.98	1.87307	0.0413609	45.2687	0	0
HLA-DRA	12081.3	1.88015	0.0418181	44.96	0	0
TPK1	186.613	1.88202	0.165248	11.3572	6.83318e-30	1.37718e-28
FCGR1A	64.3905	1.89096	0.239944	7.83097	4.84113e-15	4.43102e-14
TMTC1	52.3266	1.90799	0.259355	7.25196	4.10778e-13	3.25613e-12
MARCKS	2274.36	1.91648	0.0458859	41.7491	0	0
ALOX5AP	1456.2	1.92791	0.0622993	30.9259	5.35128e-210	2.53316e-207
ASNS	6445.84	1.94129	0.057443	33.792	2.58083e-250	2.17191e-247
HLA-DQA1	421.43	1.94919	0.171892	11.3674	6.07683e-30	1.23229e-28
HSD11B1	411.098	1.96892	0.137268	14.3212	1.61373e-46	5.97671e-45
FAM19A5	155.47	1.98824	0.179251	11.0325	2.66339e-28	4.9932e-27
XKR3	46.4365	1.98946	0.257084	7.61089	2.72221e-14	2.37262e-13
HLA-DQA2	202.228	2.03856	0.198708	10.2719	9.43125e-25	1.49128e-23
HLA-DMB	287.259	2.07697	0.108384	19.0784	3.81668e-81	3.21195e-79
SGK1	727.218	2.07959	0.162159	12.8267	1.1626e-37	3.25528e-36
SLAMF7	711.668	2.08755	0.098114	21.2511	3.21699e-100	3.66398e-98
CD101	77.6302	2.09082	0.265094	7.9324	2.14943e-15	2.00861e-14
TPD52L1	160.013	2.13085	0.208112	10.2317	1.42974e-24	2.24432e-23
HLA-DMA	745.946	2.29527	0.098138	23.3436	1.60251e-120	2.50256e-118
DDIT4L	611.316	2.36559	0.0969193	24.2309	1.052e-129	1.87479e-127
PHGDH	2256.49	2.45022	0.118302	20.7032	3.24053e-95	3.53148e-93
RGS1	1504.4	2.62999	0.0905735	28.765	5.88442e-182	1.89653e-179
PTPRC	461.593	2.75228	0.119208	22.9091	3.76634e-116	5.43358e-114
ANXA1	1287.66	2.79066	0.0831321	33.4444	3.10145e-245	2.34904e-242
MPEG1	163.217	2.89165	0.157565	18.0902	3.80402e-73	2.70532e-71
GBP1	64.8991	3.03188	0.268621	10.859	1.80676e-27	3.25045e-26
NTNG1	75.8454	3.12268	0.263579	11.2821	1.60818e-29	3.1761e-28
STEAP1	477.646	3.15876	0.110637	28.3114	2.50093e-176	7.57682e-174
CST7	154.113	3.55106	0.242781	9.37134	7.16199e-21	9.44211e-20
PLAC1	50.7539	3.58161	0.254067	11.7706	5.53129e-32	1.22318e-30
Two-way ANOVA, 5 % FDR for multiple comparisons (n = 3, GCN2iB- treated cells vs vehicle).
