# Supplementary material for: Systems level profiling of chemotherapy-induced stress resolution in cancer cells reveals druggable trade-offs
Source: Proc Natl Acad Sci U S A. 2021 Apr 21;118(17):e2018229118. doi: 10.1073/pnas.2018229118 (PMC8092411; doi:10.1073/pnas.2018229118)
Supplement: Supplementary File [file pnas.2018229118.st12.xlsx]

## Sheet: Sheet1
Table 12. DepMap cell lines
		Highest dependency		Lowest dependency
		Cell line	Dependency score (CERES)	Cell line	Dependency score (CERES)
	Cervix	HCS2	-1.19691	SW756	0.020248
		SIHA	-0.588	C4II	0.02
		C33A	-1.18182	SISO	0.0995884
	Liver	JHH2	-1.46355	SNU449	0.605256
		JHH4	-1.19192	SNU182	0.0842685
		HLF	-1.1236	SNU475	0.0840526
		HEPG2	-1.03206	SNU423	0.0710743
	Uterus	HEC1B	-1.11258	JAR	0.286535
		HEC265	-0.996277	RL952	0.275089
		JEG3	-0.896073	SNU685	0.215003
		EFE184	-0.838463	KLE	0.198998
		HEC6	-0.71	EMTOKA	0.15
		TEN	-0.69	JHUEM7	0.115
	Soft Tissue	LPS27	-1.21099	S117	0.261737
		SKUT1	-1.0207	RKN	0.17165
		CW9019	-0.826367	95T1000	0.166216
		TTC549	-0.792049	CHLA266	0.102315
		HT1080	-0.744	SMSCTR	0.076
		SW982	-0.65	RH4	0.06
	Colorectal	CCK81	-1.19489	LOVO	0.217065
		LS180	-1.04056	SNU1033	0.150684
		HCC56	-0.675	C75	0.138
	Upper Aerodigetive	FADU	-1.04192	SNU46	0.338391
		HSC2	-0.925567	H413	0.283496
		CAL27	-0.87184	H357	0.275385
		HSC3	-0.870107	YD15	0.113905
		BICR56	-0.72	BICR78	0.09
		CAL33	-0.673	BICR6	0.07
	Central Nervous System	T98G	-1.78651	SF295	0.387554
		DAOY	-1.19771	DKMG	0.314416
		LN464	-1.19792	H4	0.249195
		CH157MN	-0.821744	TM31	0.248802
		8MGBA	-0.755
	Lymphocyte	MYLA	-0.823853	HDMYZ	0.0548966
		A3KAW	-0.66	RAJI	0.02
	Kidney	VMRCRCW	-1.59016	OSRC2	0.343193
		JMURTK2	-0.770756	RCC10RGB	0.288002
		KMRC1	-0.68	SNU349	0.2
	Breast	SUM159PT	-0.830684	SUM149PT	0.386232
		DU4475	-0.786664	SKBR3	0.239298
	Urinary Tract	UMUC6	-1.11877	T24	0.445008
		UMUC13	-0.961202	UMUC5	0.430799
		639V	-0.74	5637	0.41
	Bone	143B	-1.16321	CAL78	0.268325
		SKNMC	-0.71	SAOS2	0.166
	Gastric	AGS	-1.05679	MKN74	0.122014
		OCUM1	-0.86531	SNU216	0.112706
	Skin	SKMEL2	-1.1922	WM1799	0.32218
		A2058	-1.13395	IPC298	0.245143
		IGR1	-1.05759	MALME3M	0.204995
		HS944T	-0.975497	C32	0.171178
		A375	-0.801797	COLO679	0.1507
		HS939T	-0.795076	SEKI	0.0676981
		SKMEL24	-0.790582	MDAMB435S	0.0407128
		A431	-0.65	K029AX	0.003
	Pancreas	MIAPACA2	-1.02529	SUIT2	0.219034
		T3M4	-0.894803	KP2	0.145955
		PACADD188	-0.653	PK1	0.21
	Lung	RERFLCAI	-1.14683	HCC15	0.498112
		CALU6	-0.944676	HCC515	0.390492
	Bile duct	ICC12	-1.16679	ICC3	0.471915
	average		-0.95119		0.209459
	cell lines highlighted in yellow were not included in RNA-sequencing data analysis due to incomplete data
