# Supplementary material for: Systems level profiling of chemotherapy-induced stress resolution in cancer cells reveals druggable trade-offs
Source: Proc Natl Acad Sci U S A. 2021 Apr 21;118(17):e2018229118. doi: 10.1073/pnas.2018229118 (PMC8092411; doi:10.1073/pnas.2018229118)
Supplement: Supplementary File [file pnas.2018229118.st13.xlsx]

## Sheet: Common pathways
Table 13. Common KEGG pathways in TCGA melanomas, glioblastomas, and liver cancers with high GCN2 dependency signatures
Melanoma			Glioblastoma			Liver
Pathway	Number of genes	FDR. Pvalue	Pathway	Number of genes	FDR. Pvalue	Pathway	Number of genes	FDR. Pvalue
Cytokine-cytokine receptor interaction	75	1.24071e-10	Neuroactive ligand-receptor interaction	89	2.07427e-07	Cytokine-cytokine receptor interaction	134	9.01418e-14
Neuroactive ligand-receptor interaction	73	2.0615e-09	Pathways in cancer	87	0.00121288	Pathways in cancer	116	0.00417423
Pathways in cancer	66	0.000246012	Cytokine-cytokine receptor interaction	85	1.03507e-06	Neuroactive ligand-receptor interaction	103	0.000797839
Calcium signaling pathway	48	2.48998e-06	Focal adhesion	68	2.10589e-06	Focal adhesion	77	0.00305689
Focal adhesion	40	0.00779005	Calcium signaling pathway	52	0.00229656	Calcium signaling pathway	75	0.000126476
Amoebiasis	34	2.48998e-06	ECM-receptor interaction	40	7.61471e-08	Rheumatoid arthritis	57	2.08346e-10
Hematopoietic cell lineage	28	1.94774e-05	Amoebiasis	39	9.98273e-05	Amoebiasis	51	4.78554e-05
ECM-receptor interaction	25	0.000228814	Protein digestion and absorption	33	4.01576e-05	Hematopoietic cell lineage	50	1.46137e-07
Dilated cardiomyopathy	25	0.000591291	Dilated cardiomyopathy	31	0.00226323	Dilated cardiomyopathy	44	9.61789e-05
Complement and coagulation cascades	24	1.83654e-05	Hypertrophic cardiomyopathy (HCM)	29	0.00229656	ECM-receptor interaction	43	4.59709e-05
Protein digestion and absorption	23	0.000710167	Rheumatoid arthritis	29	0.00892533	Complement and coagulation cascades	42	1.18056e-07
Hypertrophic cardiomyopathy (HCM)	22	0.00245402	Hematopoietic cell lineage	28	0.00892533	Hypertrophic cardiomyopathy (HCM)	42	5.37412e-05
Arrhythmogenic right ventricular cardiomyopathy (ARVC)	21	0.00116582	Arrhythmogenic right ventricular cardiomyopathy (ARVC)	27	0.00193302	Protein digestion and absorption	39	0.000347004
Rheumatoid arthritis	20	0.0349835	Bile secretion	24	0.00762379	Bile secretion	37	6.54634e-05
Bile secretion	19	0.00418741	Complement and coagulation cascades	21	0.0325321	Malaria	31	4.10997e-06
Malaria	18	0.000178259	Malaria	17	0.0244936	Arrhythmogenic right ventricular cardiomyopathy (ARVC)	30	0.0303101
Nitrogen metabolism	8	0.0113383	Nitrogen metabolism	11	0.00374382	Nitrogen metabolism	13	0.00554904
