# Supplementary material for: Systems level profiling of chemotherapy-induced stress resolution in cancer cells reveals druggable trade-offs
Source: Proc Natl Acad Sci U S A. 2021 Apr 21;118(17):e2018229118. doi: 10.1073/pnas.2018229118 (PMC8092411; doi:10.1073/pnas.2018229118)
Supplement: Supplementary File [file pnas.2018229118.st14.xlsx]

## Sheet: Sheet1
Table 14. qRT-PCR primers
ATF4	Forward	AGATGACCTGGAAACCATGC
	Reverse	AGGGATCATGGCAACGTAAG
ATF5	Forward	CCGGGTGCAGTGGCTTAT
	Reverse	CTATGTTGCCCAGGCTGGTATT
ATG7	Forward	GGCCTTTGAGGAATTTTTTGG
	Reverse	ACGTCTCTAGCTCCCTGCATG
BIM	Forward	TGGCAAAGCAACCTTCTGATG
	Reverse	GCAGGCTGCAATTGTCTACCT
HSPA5	Forward	GCCGTCCTATGTCGCCTTC
	Reverse	TGGCGTCAAAGACCGTGTTC
CARS	Forward	CAGCCATGGCAGATTCCT
	Reverse	AGGCTGTTGTAAAGGTGGAGTC
DDIT3	Forward	AGCAGAGGTCACAAGCACCT
	Reverse	TTCATGCTTGGTGCAGATTC
GCN2	Forward	GATCCGGTTCCTTGGTGTCA
	Reverse	CCATGCTTTCACGGTCTTGG
EIF2AK3	Forward	GGAGCAACAGTGGTTCCCAT
	Reverse	GGCAAGGGAGGTCTGAAGTC
GAPDH	Forward	TCTGCTCCTCCTGTTCGACA
	Reverse	AAAGCAGCCCTGGTGACC
SLC1A5	Forward	GTGGCGCTGCGGAAGCT
	Reverse	GGCGTACCACATGATCCAG
TXNIP	Forward	TTCGGGTTCAGAAGATCAGG
	Reverse	TGGATCCAGGAACGCTAAC
WARS	Forward	CCTCATTCCATTTATTTTCACAAA
	Reverse	ATGACCAAGGGCACGTTAAA
XBP-S	Forward	AGAGGAGGCGGAAGCCAAG
	Reverse	GTCCAGAATGCCCAACAGGA
